# Supplementary material for: Integrative network pharmacology, transcriptomics, and molecular docking identify candidate Centella asiatica constituents and targets in neurodegenerative diseases
Source: PLoS One. 2026 Jul 31;21(7):e0354882. doi: 10.1371/journal.pone.0354882 (PMC13426974; doi:10.1371/journal.pone.0354882)
Supplement: S1 File — S2 Fig. ROC analysis of machine-learning-prioritized hub genes and the multigene model in Alzheimer’s disease. S3 Fig. ROC analysis of machine-learning-prioritized hub genes and the multigene model in Huntington’s disease. S1 Table. Representative CB-Dock2 docking outputs and repeat-submission concordance. S2 Table. Complete CB-Dock2 candidate-cavity outputs for all ligand–target pairs. S3 Table. Source publications, tissue provenance and original ethics and consent information for the GEO datasets. S4 Table. Candidate C. asiatica constituents and predicted targets. S5 Table. ROC performance of machine-learning-prioritized hub genes and multigene models. (ZIP) [file pone.0354882.s001.zip]

Archive with 16 entries (16 files):
- S1 Fig.pdf
- __MACOSX/._S1 Fig.pdf
- S1 Table.xlsx
- __MACOSX/._S1 Table.xlsx
- S2 Fig.pdf
- __MACOSX/._S2 Fig.pdf
- S2 Table.xlsx
- __MACOSX/._S2 Table.xlsx
- S3 Fig.pdf
- __MACOSX/._S3 Fig.pdf
- S3 Table.xlsx
- __MACOSX/._S3 Table.xlsx
- S4 Table.xlsx
- __MACOSX/._S4 Table.xlsx
- S5 Table.xlsx
- __MACOSX/._S5 Table.xlsx
