# Supplementary material for: Integrative network pharmacology, transcriptomics, and molecular docking identify candidate Centella asiatica constituents and targets in neurodegenerative diseases
Source: PLoS One. 2026 Jul 31;21(7):e0354882. doi: 10.1371/journal.pone.0354882 (PMC13426974; doi:10.1371/journal.pone.0354882)
Supplement: S1 File — S2 Fig. ROC analysis of machine-learning-prioritized hub genes and the multigene model in Alzheimer’s disease. S3 Fig. ROC analysis of machine-learning-prioritized hub genes and the multigene model in Huntington’s disease. S1 Table. Representative CB-Dock2 docking outputs and repeat-submission concordance. S2 Table. Complete CB-Dock2 candidate-cavity outputs for all ligand–target pairs. S3 Table. Source publications, tissue provenance and original ethics and consent information for the GEO datasets. S4 Table. Candidate C. asiatica constituents and predicted targets. S5 Table. ROC performance of machine-learning-prioritized hub genes and multigene models. (ZIP) [file pone.0354882.s001.zip › S1 Table.xlsx]

## Sheet: S1 Table
S1 Table. Representative CB-Dock2 docking outputs and repeat-submission concordance.
Disease	Ligand	Target	Source target label	PDB ID	Source file	Selected cavity ID	Score rank	Co-best cavity ID(s)	Cavity volume (Å³)	Center x	Center y	Center z	Size x	Size y	Size z	Vina score (kcal/mol)	Contact chain(s)	Contact-residue count	Contact residues (CB-Dock2 output)	Repeat-submission concordance
PD	8-acetoxycentellynol	MAPK8	MAPK8	8X5M	PD-8-acetoxycentellynol-MAPK8_8X5M.txt	C4	1		310	-13.766	-29.873	12.091	24	24	24	-6.2	A	24	PRO:31:A,ILE:32:A,GLY:33:A,GLY:38:A,ILE:39:A,VAL:40:A,ALA:42:A,ALA:53:A,LYS:55:A,GLU:73:A,ILE:86:A,MET:108:A,GLU:109:A,LEU:110:A,MET:111:A,ASP:112:A,ALA:113:A,ASN:114:A,GLN:117:A,SER:155:A,ASN:156:A,VAL:158:A,LEU:168:A,ASP:169:A	Identical in 3/3 repeat submissions; one representative txt output retained
PD	8-acetoxycentellynol	PSEN2	PSEN2	7Y5X	PD-8-acetoxycentellynol-PSEN2_7Y5X.txt	C2	1		1222	141.393	93.312	88.986	24	24	30	-6.2	A,C	29	PHE:682:A,SER:683:A,VAL:686:A,THR:687:A,TYR:688:A,ILE:690:A,ASN:691:A,ALA:694:A,PHE:698:A,ILE:699:A,ALA:700:A,PRO:16:C,LEU:20:C,ILE:23:C,THR:24:C,ARG:31:C,SER:113:C,ARG:115:C,GLN:116:C,TYR:119:C,LEU:169:C,THR:172:C,PHE:173:C,VAL:176:C,GLY:225:C,ALA:228:C,PHE:229:C,ALA:232:C,GLY:233:C	Identical in 3/3 repeat submissions; one representative txt output retained
PD	Anonaine	SLC6A3	SLC6A3	8Y2C	PD-Anonaine-SLC6A3_8Y2C.txt	C1	1		1416	115.811	105.103	114.559	19	30	19	-9.1	A	27	LEU:71:A,SER:72:A,GLY:75:A,PHE:76:A,ASP:79:A,LEU:80:A,ALA:81:A,VAL:152:A,TYR:156:A,ALA:270:A,PHE:320:A,SER:321:A,LEU:322:A,GLY:323:A,PHE:326:A,VAL:328:A,LEU:329:A,ALA:331:A,PHE:332:A,TYR:335:A,ASP:421:A,SER:422:A,ALA:423:A,GLY:425:A,GLY:426:A,GLU:428:A,SER:429:A	Identical in 3/3 repeat submissions; one representative txt output retained
PD	Anonaine	TH	TH	7A2G	PD-Anonaine- TH_7A2G(1).txt	C1	1	C1,C3	4218	69.214	60.685	102.512	32	32	19	-10.5	D	32	ASP:190:D,LEU:293:D,ALA:296:D,PHE:299:D,ARG:315:D,MET:321:D,HIS:322:D,SER:323:D,PRO:324:D,GLU:325:D,PRO:326:D,ASP:327:D,HIS:330:D,GLU:331:D,SER:367:D,THR:368:D,TYR:370:D,TRP:371:D,GLU:375:D,PHE:376:D,GLY:391:D,LEU:392:D,SER:394:D,SER:395:D,TYR:396:D,GLU:398:D,TYR:422:D,ASP:424:D,GLN:425:D,THR:426:D,TYR:427:D,GLN:428:D	Identical in 3/3 repeat submissions; one representative txt output retained
PD	Glechomanolide	SLC6A3	SLC6A3	8Y2C	PD-Glechomanolide-SLC6A3_8Y2C.txt	C1	1		1416	115.811	105.103	114.559	19	30	19	-7.8	A	22	GLY:75:A,PHE:76:A,VAL:78:A,ASP:79:A,LEU:80:A,ALA:81:A,SER:149:A,VAL:152:A,TYR:156:A,PHE:320:A,SER:321:A,LEU:322:A,GLY:323:A,PHE:326:A,VAL:328:A,PHE:332:A,TYR:335:A,ASP:421:A,SER:422:A,GLY:425:A,GLY:426:A,GLU:428:A	Identical in 3/3 repeat submissions; one representative txt output retained
PD	Uregit	CCKAR	CCKAR	7F8Y	PD-Uregit-CCKAR_7F8Y.txt	C1	1		1891	4.672	19.48	56.072	21	21	21	-7.4	A	39	CYS:94:A,PHE:97:A,ASN:98:A,PRO:101:A,ASN:102:A,LEU:104:A,LYS:105:A,ASP:106:A,PHE:107:A,CYS:114:A,THR:117:A,THR:118:A,TYR:119:A,MET:121:A,GLY:122:A,THR:123:A,VAL:125:A,TYR:176:A,SER:180:A,PHE:185:A,ASN:194:A,MET:195:A,CYS:196:A,ARG:197:A,PHE:198:A,LEU:199:A,GLN:206:A,TRP:209:A,HIS:210:A,LEU:213:A,TRP:326:A,ILE:329:A,PHE:330:A,ASN:333:A,ARG:336:A,ALA:337:A,ILE:352:A,LEU:356:A,TYR:360:A	Identical in 3/3 repeat submissions; one representative txt output retained
AD	8-acetoxycentellynol	APP	APP	4PWQ	AD-8-acetoxycentellynol-APP_4PWQ.txt	C3	1		545	28.894	20.543	-3.544	24	24	24	-6.3	A,B	30	THR:83:B,ASN:84:B,GLY:120:B,GLU:121:B,PHE:122:B,HIS:137:B,GLU:139:B,ARG:140:B,MET:141:B,LEU:171:B,LEU:172:B,PRO:173:B,CYS:174:B,ARG:180:B,ASN:42:A,PRO:56:A,LYS:60:A,THR:61:A,CYS:62:A,ILE:63:A,ASP:64:A,THR:65:A,GLU:67:A,GLY:68:A,GLN:71:A,TYR:72:A,GLN:74:A,GLU:75:A,VAL:76:A,PRO:78:A	Identical in 3/3 repeat submissions; one representative txt output retained
AD	8-acetoxycentellynol	PIK3CA	PIK3CA	7R9Y	AD-8-acetoxycentellynol-PIK3CA_7R9Y.txt	C4	1		1227	6.565	12.8	39.416	24	24	24	-6.6	A	41	ARG:154:A,TYR:165:A,VAL:166:A,TYR:167:A,PRO:168:A,ASN:170:A,ASP:258:A,GLU:259:A,TYR:260:A,LYS:271:A,GLN:296:A,LEU:297:A,PRO:298:A,ASP:300:A,SER:629:A,GLN:661:A,ARG:662:A,PHE:666:A,CYS:695:A,GLY:696:A,MET:697:A,TYR:698:A,HIS:701:A,GLY:750:A,PHE:751:A,LEU:752:A,SER:753:A,LEU:755:A,ASN:756:A,PRO:757:A,ALA:758:A,HIS:759:A,GLN:760:A,LEU:761:A,GLY:762:A,PRO:786:A,ARG:818:A,PRO:835:A,TYR:836:A,GLY:837:A…	Identical in 3/3 repeat submissions; one representative txt output retained
AD	Ferulic acid	APP	APP	4PWQ	AD-Ferulic acid-APP_4PWQ.txt	C2	1	C2,C3	761	25.573	17.001	10.029	19	19	19	-5.5	A,B	33	ALA:30:B,GLU:31:B,PRO:32:B,VAL:47:B,LEU:80:B,THR:83:B,ASN:84:B,VAL:86:B,ARG:116:B,CYS:117:B,LEU:118:B,VAL:119:B,GLY:120:B,GLU:121:B,PHE:122:B,VAL:123:B,SER:124:B,ASP:125:B,ALA:126:B,GLY:169:B,MET:170:B,LEU:171:B,PRO:173:B,CYS:174:B,GLY:175:B,ILE:176:B,GLU:183:B,GLU:67:A,GLN:71:A,THR:83:A,CYS:174:A,GLY:175:A,ILE:176:A	Identical in 3/3 repeat submissions; one representative txt output retained
AD	Uregit	TTR	TTR	3CBR	AD-Uregit-TTR_3CBR.txt	C1	1		223	32.122	8.597	12.538	21	21	21	-5.7	A,B	24	VAL:93:A,VAL:94:A,LEU:17:B,ASP:18:B,ALA:19:B,VAL:20:B,ARG:21:B,SER:23:B,PRO:24:B,ALA:25:B,ILE:26:B,VAL:28:B,ILE:73:B,THR:75:B,PHE:87:B,HIS:88:B,GLU:89:B,HIS:90:B,ALA:91:B,LEU:111:B,SER:112:B,PRO:113:B,SER:115:B,TYR:116:B	Identical in 3/3 repeat submissions; one representative txt output retained
HD	Anonaine	CHRND	CHRND1	9DMH	HD-Anonaine-CHRND1_9DMH.txt	C1	1	C1,C4	3442	170.492	189.539	191.094	19	27	35	-8	A,E	28	GLN:39:A,LEU:40:A,ILE:41:A,ASN:42:A,VAL:43:A,ASP:44:A,GLU:45:A,VAL:46:A,THR:51:A,LYS:125:A,GLU:175:A,TRP:176:A,ARG:209:A,TYR:213:A,PHE:214:A,ASN:217:A,VAL:218:A,VAL:259:A,GLU:262:A,LEU:263:A,LYS:46:E,ASP:47:E,GLU:48:E,GLU:49:E,ASN:96:E,ASP:97:E,ALA:272:E,GLU:277:E	Identical in 3/3 repeat submissions; one representative txt output retained
HD	Anonaine	TH	TH	7A2G	HD-Anonaine-TH_7A2G.txt	C1	1	C1,C3	4218	69.214	60.685	102.512	32	32	19	-10.5	D	39	ASP:190:D,VAL:290:D,ALA:291:D,GLY:292:D,LEU:293:D,ALA:296:D,PHE:299:D,PHE:308:D,GLN:309:D,THR:311:D,TYR:313:D,ARG:315:D,MET:321:D,HIS:322:D,SER:323:D,PRO:324:D,GLU:325:D,PRO:326:D,ASP:327:D,HIS:330:D,GLU:331:D,HIS:335:D,SER:367:D,TYR:370:D,TRP:371:D,GLU:375:D,PHE:376:D,GLY:391:D,LEU:392:D,SER:394:D,SER:395:D,TYR:396:D,GLU:398:D,GLN:423:D,ASP:424:D,GLN:425:D,THR:426:D,TYR:427:D,GLN:428:D	Identical in 3/3 repeat submissions; one representative txt output retained
HD	Glechomanolide	HSP90AA1	HSP90AA1	5CF0	HD-Glechomanolide-HSP90AA1_5CF0.txt	C1	1		1723	-7.527	-9.495	-23.638	26	19	19	-8.2	A	25	LEU:48:A,ASN:51:A,SER:52:A,ASP:54:A,ALA:55:A,LYS:58:A,ASP:93:A,ILE:96:A,GLY:97:A,MET:98:A,ASP:102:A,LEU:103:A,ASN:106:A,LEU:107:A,ILE:110:A,ALA:111:A,GLY:135:A,VAL:136:A,GLY:137:A,PHE:138:A,TYR:139:A,VAL:150:A,TRP:162:A,THR:184:A,VAL:186:A	Identical in 3/3 repeat submissions; one representative txt output retained
HD	Glechomanolide	PRKCQ	PRKCQ	5F9E	HD-Glechomanolide-PRKCQ_5F9E.txt	C1	1		2937	23.582	79.158	21.788	26	26	30	-9.2	A	24	LEU:386:A,GLY:387:A,PHE:391:A,VAL:394:A,ALA:407:A,ILE:408:A,LYS:409:A,GLU:428:A,THR:442:A,PHE:456:A,MET:458:A,GLU:459:A,TYR:460:A,LEU:461:A,GLY:464:A,ASP:465:A,ASP:508:A,ASN:509:A,LEU:511:A,ALA:521:A,ASP:522:A,PHE:664:A,ASP:665:A,PHE:668:A	Identical in 3/3 repeat submissions; one representative txt output retained
HD	Uregit	HSP90AA1	HSP90AA1	5CF0	HD-Uregit-HSP90AA1_5CF0.txt	C1	1		1723	-7.527	-9.495	-23.638	21	21	21	-7.2	A	32	PHE:22:A,ILE:26:A,LEU:48:A,ASN:51:A,SER:52:A,SER:53:A,ASP:54:A,ALA:55:A,LEU:56:A,LYS:58:A,ILE:91:A,ASP:93:A,ILE:96:A,GLY:97:A,MET:98:A,ASP:102:A,LEU:103:A,ILE:104:A,LEU:107:A,GLY:108:A,ILE:110:A,ALA:111:A,GLY:135:A,VAL:136:A,GLY:137:A,PHE:138:A,TYR:139:A,VAL:150:A,TRP:162:A,PHE:170:A,THR:184:A,VAL:186:A	Identical in 3/3 repeat submissions; one representative txt output retained
