# Supplementary material for: Integrative network pharmacology, transcriptomics, and molecular docking identify candidate Centella asiatica constituents and targets in neurodegenerative diseases
Source: PLoS One. 2026 Jul 31;21(7):e0354882. doi: 10.1371/journal.pone.0354882 (PMC13426974; doi:10.1371/journal.pone.0354882)
Supplement: S1 File — S2 Fig. ROC analysis of machine-learning-prioritized hub genes and the multigene model in Alzheimer’s disease. S3 Fig. ROC analysis of machine-learning-prioritized hub genes and the multigene model in Huntington’s disease. S1 Table. Representative CB-Dock2 docking outputs and repeat-submission concordance. S2 Table. Complete CB-Dock2 candidate-cavity outputs for all ligand–target pairs. S3 Table. Source publications, tissue provenance and original ethics and consent information for the GEO datasets. S4 Table. Candidate C. asiatica constituents and predicted targets. S5 Table. ROC performance of machine-learning-prioritized hub genes and multigene models. (ZIP) [file pone.0354882.s001.zip › S2 Table.xlsx]

## Sheet: S2 Table
S2 Table. Complete CB-Dock2 candidate-cavity outputs for all supplied ligand–target pairs.
Disease	Ligand	Target	Source target label	PDB ID	Source file	Cavity ID	Score rank	Selected for visualization	Co-best cavity	Cavity volume (Å³)	Center x	Center y	Center z	Size x	Size y	Size z	Vina score (kcal/mol)	Contact chain(s)	Contact-residue count	Contact residues (CB-Dock2 output)	Selection note
PD	8-acetoxycentellynol	MAPK8	MAPK8	8X5M	PD-8-acetoxycentellynol-MAPK8_8X5M.txt	C1	3	No	No	1266	-16.365	-47.746	9.766	24	24	24	-5.2	A	35	ASP:112:A,ALA:113:A,ASN:114:A,GLN:117:A,VAL:118:A,ILE:119:A,GLN:120:A,MET:121:A,GLU:122:A,LEU:123:A,ASP:124:A,HIS:125:A,GLU:126:A,ARG:127:A,MET:128:A,TYR:130:A,LEU:131:A,GLN:134:A,VAL:159:A,LYS:160:A,SER:161:A,ASP:162:A,THR:164:A,GLU:217:A,MET:218:A,ILE:219:A,LYS:220:A,GLY:221:A,VAL:278:A,LEU:279:A,PHE:280:A,PRO:281:A,ASP:283:A,ASN:287:A,TRP:324:A
PD	8-acetoxycentellynol	MAPK8	MAPK8	8X5M	PD-8-acetoxycentellynol-MAPK8_8X5M.txt	C2	2	No	No	1103	0.91	-28.176	2.101	24	24	32	-5.4	A	54	GLY:38:A,VAL:40:A,LYS:55:A,LEU:57:A,GLN:64:A,THR:65:A,HIS:66:A,ALA:67:A,LYS:68:A,ARG:69:A,TYR:71:A,ARG:72:A,GLU:73:A,LEU:76:A,MET:77:A,MET:108:A,ALA:145:A,GLY:146:A,ILE:147:A,ILE:148:A,HIS:149:A,ARG:150:A,ASP:151:A,LYS:153:A,SER:155:A,ASN:156:A,LEU:168:A,ASP:169:A,PHE:170:A,GLY:171:A,LEU:172:A,ALA:173:A,ARG:174:A,ARG:189:A,ARG:192:A,GLU:195:A,VAL:196:A,ILE:197:A,GLY:199:A,MET:200:A,TYR:202:A,PRO:…
PD	8-acetoxycentellynol	MAPK8	MAPK8	8X5M	PD-8-acetoxycentellynol-MAPK8_8X5M.txt	C3	4	No	No	1095	-19.191	-40.023	-3.505	24	24	24	-5.1	A	26	ASN:81:A,HIS:82:A,LYS:83:A,ASN:84:A,ILE:85:A,GLU:109:A,MET:111:A,GLU:126:A,ARG:127:A,TYR:130:A,TYR:133:A,GLN:134:A,LYS:160:A,ASP:162:A,THR:164:A,LEU:165:A,LYS:166:A,ASN:322:A,VAL:323:A,TRP:324:A,TYR:325:A,ASP:326:A,PRO:327:A,GLU:329:A,ALA:330:A,ALA:332:A
PD	8-acetoxycentellynol	MAPK8	MAPK8	8X5M	PD-8-acetoxycentellynol-MAPK8_8X5M.txt	C4	1	Yes	Yes	310	-13.766	-29.873	12.091	24	24	24	-6.2	A	24	PRO:31:A,ILE:32:A,GLY:33:A,GLY:38:A,ILE:39:A,VAL:40:A,ALA:42:A,ALA:53:A,LYS:55:A,GLU:73:A,ILE:86:A,MET:108:A,GLU:109:A,LEU:110:A,MET:111:A,ASP:112:A,ALA:113:A,ASN:114:A,GLN:117:A,SER:155:A,ASN:156:A,VAL:158:A,LEU:168:A,ASP:169:A	Most negative Vina score
PD	8-acetoxycentellynol	MAPK8	MAPK8	8X5M	PD-8-acetoxycentellynol-MAPK8_8X5M.txt	C5	5	No	No	175	-6.552	-44.499	-7.759	24	24	24	-4.8	A	30	HIS:82:A,CYS:137:A,ILE:139:A,LYS:140:A,HIS:141:A,HIS:143:A,SER:144:A,ALA:145:A,GLY:146:A,LYS:203:A,GLU:204:A,ASN:205:A,ASP:296:A,LYS:300:A,VAL:303:A,ALA:306:A,SER:307:A,LYS:308:A,ARG:309:A,ILE:310:A,SER:311:A,VAL:312:A,ASP:313:A,GLU:314:A,GLN:317:A,HIS:318:A,PRO:319:A,GLU:331:A,ALA:332:A,PRO:334:A
PD	8-acetoxycentellynol	PSEN2	PSEN2	7Y5X	PD-8-acetoxycentellynol-PSEN2_7Y5X.txt	C1	2	No	No	1760	115.879	96.055	106.96	24	24	24	-6	A,B,C	31	ASN:34:A,GLU:37:A,TYR:41:A,THR:96:B,MET:99:B,ILE:100:B,VAL:103:B,ALA:104:B,THR:105:B,LYS:107:B,ARG:110:B,VAL:374:B,GLY:383:B,ASP:384:B,TRP:385:B,THR:388:B,LEU:389:B,PHE:392:B,PHE:6:C,PHE:14:C,ILE:128:C,VAL:131:C,VAL:134:C,ILE:135:C,ASN:136:C,LEU:138:C,ALA:139:C,ASP:140:C,LEU:142:C,GLY:143:C,PRO:144:C
PD	8-acetoxycentellynol	PSEN2	PSEN2	7Y5X	PD-8-acetoxycentellynol-PSEN2_7Y5X.txt	C2	1	Yes	Yes	1222	141.393	93.312	88.986	24	24	30	-6.2	A,C	29	PHE:682:A,SER:683:A,VAL:686:A,THR:687:A,TYR:688:A,ILE:690:A,ASN:691:A,ALA:694:A,PHE:698:A,ILE:699:A,ALA:700:A,PRO:16:C,LEU:20:C,ILE:23:C,THR:24:C,ARG:31:C,SER:113:C,ARG:115:C,GLN:116:C,TYR:119:C,LEU:169:C,THR:172:C,PHE:173:C,VAL:176:C,GLY:225:C,ALA:228:C,PHE:229:C,ALA:232:C,GLY:233:C	Most negative Vina score
PD	8-acetoxycentellynol	PSEN2	PSEN2	7Y5X	PD-8-acetoxycentellynol-PSEN2_7Y5X.txt	C3	3	No	No	840	135.602	99.462	118.558	24	24	24	-4.9	A,C	33	THR:70:A,GLY:71:A,VAL:72:A,ASN:91:A,PRO:92:A,PRO:93:A,ALA:207:A,PRO:208:A,THR:209:A,PHE:210:A,PRO:211:A,LEU:212:A,ALA:214:A,ILE:663:A,ALA:664:A,SER:665:A,LYS:666:A,GLU:667:A,LEU:668:A,GLU:669:A,ILE:671:A,VAL:675:A,GLY:2:C,ALA:3:C,GLY:143:C,PRO:144:C,GLY:145:C,PRO:154:C,TYR:155:C,LEU:158:C,THR:159:C,PHE:162:C,TYR:210:C
PD	8-acetoxycentellynol	PSEN2	PSEN2	7Y5X	PD-8-acetoxycentellynol-PSEN2_7Y5X.txt	C4	4	No	No	530	76.707	106.751	136.06	24	24	24	-4.7	A	29	TYR:254:A,ARG:539:A,GLN:540:A,ASP:541:A,LEU:542:A,PRO:560:A,TYR:565:A,GLN:568:A,TYR:569:A,ARG:583:A,GLU:584:A,CYS:586:A,GLN:587:A,ASP:588:A,PRO:589:A,LYS:597:A,TYR:600:A,GLU:601:A,TYR:602:A,SER:603:A,TRP:604:A,VAL:605:A,GLN:606:A,GLY:607:A,ARG:616:A,PRO:618:A,ALA:625:A,ARG:626:A,LEU:627:A
PD	8-acetoxycentellynol	PSEN2	PSEN2	7Y5X	PD-8-acetoxycentellynol-PSEN2_7Y5X.txt	C5	3	No	No	490	83.954	130.66	163.382	24	24	24	-4.9	A	20	ARG:274:A,VAL:276:A,ARG:323:A,ASP:360:A,SER:361:A,SER:389:A,ASN:392:A,GLN:393:A,GLU:395:A,ASP:396:A,LEU:397:A,ALA:399:A,THR:400:A,LYS:403:A,SER:437:A,GLU:500:A,LEU:501:A,ALA:502:A,GLY:503:A,THR:505:A
PD	Anonaine	SLC6A3	SLC6A3	8Y2C	PD-Anonaine-SLC6A3_8Y2C.txt	C1	1	Yes	Yes	1416	115.811	105.103	114.559	19	30	19	-9.1	A	27	LEU:71:A,SER:72:A,GLY:75:A,PHE:76:A,ASP:79:A,LEU:80:A,ALA:81:A,VAL:152:A,TYR:156:A,ALA:270:A,PHE:320:A,SER:321:A,LEU:322:A,GLY:323:A,PHE:326:A,VAL:328:A,LEU:329:A,ALA:331:A,PHE:332:A,TYR:335:A,ASP:421:A,SER:422:A,ALA:423:A,GLY:425:A,GLY:426:A,GLU:428:A,SER:429:A	Most negative Vina score
PD	Anonaine	SLC6A3	SLC6A3	8Y2C	PD-Anonaine-SLC6A3_8Y2C.txt	C2	5	No	No	1008	92.757	107.566	106.973	19	19	19	-6.1	A	19	TYR:88:A,LYS:92:A,ASN:93:A,ARG:304:A,GLU:307:A,SER:309:A,VAL:310:A,ILE:312:A,ASP:313:A,ASP:385:A,THR:473:A,ASP:476:A,HIS:477:A,THR:542:A,PHE:543:A,ARG:544:A,PRO:545:A,PRO:546:A,HIS:547:A
PD	Anonaine	SLC6A3	SLC6A3	8Y2C	PD-Anonaine-SLC6A3_8Y2C.txt	C3	3	No	No	820	84.903	104.362	123.622	19	19	19	-6.4	A	19	SER:186:A,ASN:188:A,GLY:209:A,THR:210:A,ALA:214:A,GLU:215:A,GLU:218:A,ARG:219:A,LEU:224:A,HIS:225:A,ASP:381:A,VAL:382:A,ALA:383:A,LYS:384:A,ILE:392:A,TYR:470:A,TYR:548:A,ALA:550:A,TYR:551:A
PD	Anonaine	SLC6A3	SLC6A3	8Y2C	PD-Anonaine-SLC6A3_8Y2C.txt	C4	4	No	No	405	125.082	98.37	106.669	19	19	19	-6.2	A	12	LYS:66:A,ASP:68:A,PHE:69:A,SER:72:A,PHE:332:A,TYR:335:A,ASN:336:A,LYS:337:A,ASN:340:A,ASN:341:A,ARG:344:A,ASP:345:A
PD	Anonaine	SLC6A3	SLC6A3	8Y2C	PD-Anonaine-SLC6A3_8Y2C.txt	C5	2	No	No	376	96.955	122.406	111.063	19	19	19	-7.2	A	14	TYR:151:A,PHE:154:A,ILE:230:A,LEU:233:A,LEU:459:A,SER:460:A,PHE:462:A,VAL:471:A,LEU:474:A,LEU:475:A,TRP:556:A,LEU:560:A,GLY:561:A,ILE:564:A
PD	Anonaine	TH	TH	7A2G	PD-Anonaine- TH_7A2G(1).txt	C1	1	Yes	Yes	4218	69.214	60.685	102.512	32	32	19	-10.5	D	32	ASP:190:D,LEU:293:D,ALA:296:D,PHE:299:D,ARG:315:D,MET:321:D,HIS:322:D,SER:323:D,PRO:324:D,GLU:325:D,PRO:326:D,ASP:327:D,HIS:330:D,GLU:331:D,SER:367:D,THR:368:D,TYR:370:D,TRP:371:D,GLU:375:D,PHE:376:D,GLY:391:D,LEU:392:D,SER:394:D,SER:395:D,TYR:396:D,GLU:398:D,TYR:422:D,ASP:424:D,GLN:425:D,THR:426:D,TYR:427:D,GLN:428:D	Selected by tie-break rule; co-best cavities: C1,C3
PD	Anonaine	TH	TH	7A2G	PD-Anonaine- TH_7A2G(1).txt	C2	4	No	No	3874	94.632	123.335	95.695	25	19	34	-8.3	B,C	35	TYR:213:B,ARG:214:B,HIS:215:B,GLY:216:B,ASP:217:B,PRO:218:B,ILE:219:B,LEU:272:B,GLU:273:B,SER:276:B,ARG:277:B,LYS:280:B,GLN:286:B,LEU:287:B,ARG:288:B,PRO:289:B,VAL:307:B,TYR:213:C,ARG:214:C,HIS:215:C,GLY:216:C,ASP:217:C,PRO:218:C,ILE:219:C,LEU:272:C,GLU:273:C,ASP:274:C,SER:276:C,ARG:277:C,LYS:280:C,GLN:286:C,LEU:287:C,ARG:288:C,PRO:289:C,VAL:307:C
PD	Anonaine	TH	TH	7A2G	PD-Anonaine- TH_7A2G(1).txt	C3	1	No	Yes	3588	119.992	60.209	85.993	32	32	19	-10.5	A	31	LEU:293:A,ALA:296:A,PHE:299:A,PHE:308:A,GLN:309:A,ARG:315:A,MET:321:A,HIS:322:A,SER:323:A,PRO:324:A,GLU:325:A,PRO:326:A,ASP:327:A,HIS:330:A,HIS:335:A,SER:367:A,TYR:370:A,TRP:371:A,GLU:375:A,PHE:376:A,ALA:390:A,GLY:391:A,LEU:392:A,SER:394:A,SER:395:A,GLU:398:A,ASP:424:A,GLN:425:A,THR:426:A,TYR:427:A,GLN:428:A	Co-best score; not selected because a lower cavity ID was retained
PD	Anonaine	TH	TH	7A2G	PD-Anonaine- TH_7A2G(1).txt	C4	2	No	No	3448	93.019	104.829	90.512	33	19	35	-8.9	A,B,C,D	52	ASP:487:A,ARG:168:B,LYS:169:B,ARG:342:B,THR:343:B,GLN:346:B,LYS:441:B,ASP:442:B,ARG:445:B,LYS:458:B,PHE:459:B,ASP:460:B,TYR:462:B,THR:463:B,ALA:465:B,ILE:466:B,ASP:467:B,VAL:468:B,ALA:474:B,ARG:476:B,ARG:477:B,SER:478:B,LEU:479:B,GLU:480:B,GLY:481:B,VAL:482:B,GLN:483:B,ASP:484:B,GLU:485:B,ASP:487:B,GLU:281:C,ARG:282:C,ARG:306:C,ARG:342:C,THR:343:C,GLN:346:C,LYS:441:C,ASP:460:C,TYR:462:C,ARG:476:C…
PD	Anonaine	TH	TH	7A2G	PD-Anonaine- TH_7A2G(1).txt	C5	3	No	No	3414	93.082	65.081	93.328	26	19	30	-8.5	A,D	19	TYR:213:A,HIS:215:A,GLY:216:A,ASP:217:A,PRO:218:A,ILE:219:A,LEU:272:A,GLU:273:A,SER:276:A,ARG:277:A,LYS:280:A,GLN:286:A,LEU:287:A,ARG:288:A,PRO:289:A,VAL:307:A,GLY:216:D,ASP:217:D,PRO:218:D
PD	Glechomanolide	SLC6A3	SLC6A3	8Y2C	PD-Glechomanolide-SLC6A3_8Y2C.txt	C1	1	Yes	Yes	1416	115.811	105.103	114.559	19	30	19	-7.8	A	22	GLY:75:A,PHE:76:A,VAL:78:A,ASP:79:A,LEU:80:A,ALA:81:A,SER:149:A,VAL:152:A,TYR:156:A,PHE:320:A,SER:321:A,LEU:322:A,GLY:323:A,PHE:326:A,VAL:328:A,PHE:332:A,TYR:335:A,ASP:421:A,SER:422:A,GLY:425:A,GLY:426:A,GLU:428:A	Most negative Vina score
PD	Glechomanolide	SLC6A3	SLC6A3	8Y2C	PD-Glechomanolide-SLC6A3_8Y2C.txt	C2	5	No	No	1008	92.757	107.566	106.973	19	19	19	-4.8	A	13	LYS:92:A,ASN:93:A,ARG:304:A,GLU:307:A,SER:309:A,VAL:310:A,ASP:313:A,ASP:385:A,HIS:477:A,ARG:544:A,PRO:545:A,PRO:546:A,HIS:547:A
PD	Glechomanolide	SLC6A3	SLC6A3	8Y2C	PD-Glechomanolide-SLC6A3_8Y2C.txt	C3	4	No	No	820	84.903	104.362	123.622	19	19	19	-5.6	A	21	SER:186:A,ASN:188:A,GLY:209:A,THR:210:A,THR:211:A,ALA:214:A,GLU:215:A,GLU:218:A,ARG:219:A,LEU:224:A,HIS:225:A,HIS:375:A,VAL:377:A,GLY:380:A,ASP:381:A,VAL:382:A,ALA:383:A,LYS:384:A,ILE:392:A,TYR:470:A,TYR:548:A
PD	Glechomanolide	SLC6A3	SLC6A3	8Y2C	PD-Glechomanolide-SLC6A3_8Y2C.txt	C4	3	No	No	405	125.082	98.37	106.669	19	19	19	-5.9	A	12	LYS:66:A,ASP:68:A,PHE:69:A,SER:72:A,PHE:332:A,TYR:335:A,ASN:336:A,LYS:337:A,ASN:340:A,ASN:341:A,ARG:344:A,ASP:345:A
PD	Glechomanolide	SLC6A3	SLC6A3	8Y2C	PD-Glechomanolide-SLC6A3_8Y2C.txt	C5	2	No	No	376	96.955	122.406	111.063	19	19	19	-7.1	A	18	TYR:151:A,PHE:154:A,ILE:230:A,LEU:233:A,LEU:459:A,SER:460:A,PHE:462:A,CYS:463:A,VAL:471:A,LEU:474:A,LEU:475:A,TRP:556:A,ALA:557:A,LEU:560:A,GLY:561:A,VAL:563:A,ILE:564:A,SER:567:A
PD	Uregit	CCKAR	CCKAR	7F8Y	PD-Uregit-CCKAR_7F8Y.txt	C1	1	Yes	Yes	1891	4.672	19.48	56.072	21	21	21	-7.4	A	39	CYS:94:A,PHE:97:A,ASN:98:A,PRO:101:A,ASN:102:A,LEU:104:A,LYS:105:A,ASP:106:A,PHE:107:A,CYS:114:A,THR:117:A,THR:118:A,TYR:119:A,MET:121:A,GLY:122:A,THR:123:A,VAL:125:A,TYR:176:A,SER:180:A,PHE:185:A,ASN:194:A,MET:195:A,CYS:196:A,ARG:197:A,PHE:198:A,LEU:199:A,GLN:206:A,TRP:209:A,HIS:210:A,LEU:213:A,TRP:326:A,ILE:329:A,PHE:330:A,ASN:333:A,ARG:336:A,ALA:337:A,ILE:352:A,LEU:356:A,TYR:360:A	Most negative Vina score
PD	Uregit	CCKAR	CCKAR	7F8Y	PD-Uregit-CCKAR_7F8Y.txt	C2	4	No	No	1016	11.143	11.556	-10.746	21	21	21	-6.2	A	33	ASP:1249:A,GLU:1250:A,TYR:1257:A,ASP:1259:A,THR:1260:A,GLU:1261:A,TYR:1263:A,THR:1265:A,GLY:1269:A,HIS:1270:A,LEU:1271:A,LYS:1274:A,ASP:1309:A,VAL:1310:A,ALA:1312:A,ALA:1313:A,GLY:1316:A,ARG:1319:A,VAL:1342:A,PHE:1343:A,GLN:1344:A,MET:1345:A,GLY:1346:A,GLU:1347:A,THR:1348:A,GLY:1349:A,VAL:1350:A,PHE:1353:A,ARG:1376:A,TRP:1377:A,GLN:1380:A,THR:1381:A,ARG:1384:A
PD	Uregit	CCKAR	CCKAR	7F8Y	PD-Uregit-CCKAR_7F8Y.txt	C3	3	No	No	420	12.444	28.395	28.618	21	21	21	-6.5	A	21	LEU:61:A,VAL:62:A,VAL:65:A,LEU:66:A,MET:72:A,THR:74:A,THR:76:A,ASN:77:A,LEU:80:A,ARG:310:A,VAL:311:A,MET:314:A,ASN:366:A,PRO:367:A,ILE:368:A,ILE:369:A,TYR:370:A,CYS:371:A,PHE:372:A,MET:373:A,ASN:374:A
PD	Uregit	CCKAR	CCKAR	7F8Y	PD-Uregit-CCKAR_7F8Y.txt	C4	4	No	No	263	11.107	10.85	10.858	21	21	21	-6.2	A	22	ALA:142:A,ILE:143:A,CYS:144:A,PRO:146:A,LEU:234:A,GLU:235:A,LEU:236:A,TYR:237:A,GLN:238:A,GLY:239:A,ILE:240:A,ASN:1241:A,PHE:1243:A,GLU:1244:A,MET:1245:A,ARG:1247:A,ILE:1248:A,GLU:1303:A,TYR:1400:A,ASN:304:A,LEU:305:A,LYS:308:A
PD	Uregit	CCKAR	CCKAR	7F8Y	PD-Uregit-CCKAR_7F8Y.txt	C5	2	No	No	185	-3.781	15.7	35.634	21	21	21	-6.8	A	17	SER:126:A,TRP:130:A,VAL:133:A,ALA:134:A,LEU:137:A,TRP:152:A,HIS:157:A,LYS:160:A,VAL:161:A,ALA:164:A,THR:165:A,LEU:168:A,SER:169:A,ILE:172:A,PHE:212:A,ILE:216:A,LEU:217:A
AD	8-acetoxycentellynol	APP	APP	4PWQ	AD-8-acetoxycentellynol-APP_4PWQ.txt	C1	2	No	No	1186	38.176	28.813	4.289	24	24	24	-5.2	A,B	39	GLU:31:B,ARG:116:B,VAL:123:B,SER:124:B,ASP:125:B,ALA:126:B,LEU:127:B,LEU:128:B,VAL:129:B,CYS:133:B,LYS:134:B,PHE:135:B,LEU:28:A,GLU:31:A,PRO:32:A,VAL:47:A,GLU:79:A,LEU:80:A,GLN:81:A,THR:83:A,ASN:84:A,ARG:116:A,CYS:117:A,LEU:118:A,VAL:119:A,GLY:120:A,GLU:121:A,PHE:122:A,VAL:123:A,SER:124:A,ASP:125:A,ALA:126:A,LEU:171:A,LEU:172:A,PRO:173:A,CYS:174:A,GLY:175:A,ILE:176:A,LYS:178:A
AD	8-acetoxycentellynol	APP	APP	4PWQ	AD-8-acetoxycentellynol-APP_4PWQ.txt	C2	4	No	No	761	25.573	17.001	10.029	24	24	24	-5	A,B	33	GLU:31:B,PRO:32:B,GLN:81:B,THR:83:B,ASN:84:B,ARG:116:B,CYS:117:B,LEU:118:B,VAL:119:B,GLY:120:B,GLU:121:B,PHE:122:B,VAL:123:B,SER:124:B,ASP:125:B,ALA:126:B,PRO:173:B,PHE:179:B,THR:65:A,GLU:67:A,GLY:68:A,GLN:71:A,THR:83:A,ASN:84:A,LEU:118:A,GLY:120:A,GLU:121:A,PHE:122:A,PRO:173:A,CYS:174:A,GLY:175:A,ILE:176:A,LYS:178:A
AD	8-acetoxycentellynol	APP	APP	4PWQ	AD-8-acetoxycentellynol-APP_4PWQ.txt	C3	1	Yes	Yes	545	28.894	20.543	-3.544	24	24	24	-6.3	A,B	30	THR:83:B,ASN:84:B,GLY:120:B,GLU:121:B,PHE:122:B,HIS:137:B,GLU:139:B,ARG:140:B,MET:141:B,LEU:171:B,LEU:172:B,PRO:173:B,CYS:174:B,ARG:180:B,ASN:42:A,PRO:56:A,LYS:60:A,THR:61:A,CYS:62:A,ILE:63:A,ASP:64:A,THR:65:A,GLU:67:A,GLY:68:A,GLN:71:A,TYR:72:A,GLN:74:A,GLU:75:A,VAL:76:A,PRO:78:A	Most negative Vina score
AD	8-acetoxycentellynol	APP	APP	4PWQ	AD-8-acetoxycentellynol-APP_4PWQ.txt	C4	4	No	No	437	25.659	6.243	10.473	24	24	24	-5	B	38	ALA:30:B,GLU:31:B,GLN:33:B,MET:36:B,PHE:37:B,CYS:38:B,MET:45:B,TRP:52:B,CYS:62:B,ILE:63:B,LYS:66:B,ILE:69:B,GLU:87:B,ALA:88:B,ASN:89:B,GLN:90:B,PRO:91:B,VAL:92:B,THR:93:B,HIS:110:B,PHE:111:B,VAL:112:B,ILE:113:B,PRO:114:B,TYR:115:B,ARG:116:B,ASP:125:B,LEU:127:B,THR:146:B,HIS:147:B,LEU:148:B,HIS:151:B,LEU:165:B,HIS:166:B,ASP:167:B,TYR:168:B,GLY:169:B,ASP:177:B
AD	8-acetoxycentellynol	APP	APP	4PWQ	AD-8-acetoxycentellynol-APP_4PWQ.txt	C5	3	No	No	409	33.576	45.771	0.512	24	24	24	-5.1	A	34	LEU:28:A,LEU:29:A,GLN:33:A,ALA:35:A,MET:36:A,PHE:37:A,TRP:52:A,LYS:66:A,GLU:87:A,ALA:88:A,ASN:89:A,GLN:90:A,PRO:91:A,VAL:92:A,HIS:110:A,PHE:111:A,VAL:112:A,ILE:113:A,PRO:114:A,TYR:115:A,ARG:116:A,ASP:125:A,ALA:126:A,LEU:127:A,LEU:128:A,THR:146:A,HIS:147:A,LEU:148:A,HIS:151:A,LEU:165:A,HIS:166:A,ASP:167:A,TYR:168:A,ASP:177:A
AD	8-acetoxycentellynol	PIK3CA	PIK3CA	7R9Y	AD-8-acetoxycentellynol-PIK3CA_7R9Y.txt	C1	3	No	No	7442	6.558	-10.701	9.087	35	24	35	-5.4	A	31	TRP:424:A,TRP:446:A,PRO:447:A,VAL:448:A,PRO:449:A,HIS:450:A,GLY:451:A,LEU:452:A,GLU:453:A,ASN:457:A,ILE:459:A,GLY:460:A,VAL:461:A,CYS:604:A,LYS:640:A,TYR:641:A,ASN:677:A,LYS:678:A,THR:679:A,VAL:680:A,SER:1003:A,LEU:1006:A,GLY:1007:A,SER:1008:A,GLY:1009:A,MET:1010:A,PRO:1011:A,LEU:1013:A,GLN:1014:A,SER:1015:A,PHE:1016:A
AD	8-acetoxycentellynol	PIK3CA	PIK3CA	7R9Y	AD-8-acetoxycentellynol-PIK3CA_7R9Y.txt	C2	2	No	No	6315	4.089	17.185	28.766	35	31	24	-6.4	A	49	LEU:153:A,ARG:154:A,SER:161:A,MET:164:A,TYR:165:A,VAL:166:A,TYR:167:A,PRO:168:A,PRO:169:A,ASN:170:A,VAL:171:A,GLU:172:A,ASP:258:A,GLU:259:A,TYR:260:A,TYR:265:A,LYS:271:A,ASP:625:A,ASP:626:A,LYS:627:A,SER:629:A,GLN:630:A,TYR:631:A,LEU:632:A,ILE:633:A,GLN:634:A,LYS:655:A,LYS:656:A,THR:659:A,ASN:660:A,GLN:661:A,ARG:662:A,PHE:666:A,HIS:670:A,LEU:755:A,ASN:756:A,PRO:757:A,ALA:758:A,MET:811:A,LEU:812:A…
AD	8-acetoxycentellynol	PIK3CA	PIK3CA	7R9Y	AD-8-acetoxycentellynol-PIK3CA_7R9Y.txt	C3	4	No	No	1924	-10.228	16.976	2.547	32	24	24	-4.7	A	33	ALA:533:A,ILE:534:A,THR:536:A,ARG:537:A,ASP:538:A,LEU:540:A,SER:541:A,LEU:989:A,ARG:992:A,GLN:993:A,HIS:994:A,ALA:995:A,ASN:996:A,ALA:1020:A,TYR:1021:A,ARG:1023:A,LYS:1024:A,THR:1025:A,LEU:1026:A,ALA:1027:A,LEU:1028:A,ASP:1029:A,LYS:1030:A,THR:1031:A,GLU:1032:A,GLU:1034:A,ALA:1035:A,GLU:1037:A,TYR:1038:A,LYS:1041:A,GLN:1042:A,MET:1043:A,ASP:1045:A
AD	8-acetoxycentellynol	PIK3CA	PIK3CA	7R9Y	AD-8-acetoxycentellynol-PIK3CA_7R9Y.txt	C4	1	Yes	Yes	1227	6.565	12.8	39.416	24	24	24	-6.6	A	41	ARG:154:A,TYR:165:A,VAL:166:A,TYR:167:A,PRO:168:A,ASN:170:A,ASP:258:A,GLU:259:A,TYR:260:A,LYS:271:A,GLN:296:A,LEU:297:A,PRO:298:A,ASP:300:A,SER:629:A,GLN:661:A,ARG:662:A,PHE:666:A,CYS:695:A,GLY:696:A,MET:697:A,TYR:698:A,HIS:701:A,GLY:750:A,PHE:751:A,LEU:752:A,SER:753:A,LEU:755:A,ASN:756:A,PRO:757:A,ALA:758:A,HIS:759:A,GLN:760:A,LEU:761:A,GLY:762:A,PRO:786:A,ARG:818:A,PRO:835:A,TYR:836:A,GLY:837:A…	Most negative Vina score
AD	8-acetoxycentellynol	PIK3CA	PIK3CA	7R9Y	AD-8-acetoxycentellynol-PIK3CA_7R9Y.txt	C5	5	No	No	1135	16.583	-6.477	41.246	24	24	24	-4.5	A	22	ARG:108:A,GLU:109:A,GLU:110:A,ILE:112:A,LEU:113:A,ASN:114:A,GLU:116:A,ARG:154:A,PRO:298:A,MET:299:A,ASP:300:A,CYS:301:A,PHE:302:A,THR:303:A,CYS:692:A,ARG:693:A,ALA:694:A,CYS:695:A,GLY:696:A,MET:697:A,LEU:699:A,LYS:700:A
AD	Ferulic acid	APP	APP	4PWQ	AD-Ferulic acid-APP_4PWQ.txt	C1	3	No	No	1186	38.176	28.813	4.289	19	19	19	-5.1	A,B	26	VAL:123:B,SER:124:B,ASP:125:B,ALA:126:B,LEU:128:B,LEU:28:A,GLU:31:A,PRO:32:A,LEU:80:A,THR:83:A,ASN:84:A,ARG:116:A,CYS:117:A,LEU:118:A,VAL:119:A,GLY:120:A,GLU:121:A,PHE:122:A,VAL:123:A,SER:124:A,ASP:125:A,ALA:126:A,PRO:173:A,CYS:174:A,GLY:175:A,ILE:176:A
AD	Ferulic acid	APP	APP	4PWQ	AD-Ferulic acid-APP_4PWQ.txt	C2	1	Yes	Yes	761	25.573	17.001	10.029	19	19	19	-5.5	A,B	33	ALA:30:B,GLU:31:B,PRO:32:B,VAL:47:B,LEU:80:B,THR:83:B,ASN:84:B,VAL:86:B,ARG:116:B,CYS:117:B,LEU:118:B,VAL:119:B,GLY:120:B,GLU:121:B,PHE:122:B,VAL:123:B,SER:124:B,ASP:125:B,ALA:126:B,GLY:169:B,MET:170:B,LEU:171:B,PRO:173:B,CYS:174:B,GLY:175:B,ILE:176:B,GLU:183:B,GLU:67:A,GLN:71:A,THR:83:A,CYS:174:A,GLY:175:A,ILE:176:A	Selected by tie-break rule; co-best cavities: C2,C3
AD	Ferulic acid	APP	APP	4PWQ	AD-Ferulic acid-APP_4PWQ.txt	C3	1	No	Yes	545	28.894	20.543	-3.544	19	19	19	-5.5	A,B	29	GLU:121:B,PHE:135:B,HIS:137:B,GLU:139:B,MET:141:B,LEU:171:B,LEU:172:B,PRO:173:B,CYS:174:B,ARG:180:B,GLU:183:B,ASN:42:A,THR:59:A,LYS:60:A,THR:61:A,CYS:62:A,ILE:63:A,THR:65:A,GLY:68:A,LEU:70:A,GLN:71:A,TYR:72:A,CYS:73:A,GLN:74:A,GLU:75:A,PRO:78:A,LEU:80:A,GLN:81:A,ILE:82:A	Co-best score; not selected because a lower cavity ID was retained
AD	Ferulic acid	APP	APP	4PWQ	AD-Ferulic acid-APP_4PWQ.txt	C4	4	No	No	437	25.659	6.243	10.473	29	19	19	-5	B	30	ALA:30:B,GLU:31:B,GLN:33:B,MET:36:B,PHE:37:B,TRP:52:B,LYS:66:B,GLU:87:B,ALA:88:B,ASN:89:B,GLN:90:B,PRO:91:B,HIS:110:B,PHE:111:B,VAL:112:B,ILE:113:B,PRO:114:B,TYR:115:B,ARG:116:B,ASP:125:B,LEU:127:B,THR:146:B,HIS:147:B,LEU:148:B,HIS:151:B,HIS:166:B,ASP:167:B,TYR:168:B,GLY:169:B,ASP:177:B
AD	Ferulic acid	APP	APP	4PWQ	AD-Ferulic acid-APP_4PWQ.txt	C5	2	No	No	409	33.576	45.771	0.512	19	19	19	-5.2	A	29	LEU:28:A,LEU:29:A,GLN:33:A,MET:36:A,LYS:66:A,GLU:87:A,ALA:88:A,ASN:89:A,GLN:90:A,PRO:91:A,VAL:92:A,VAL:112:A,ILE:113:A,PRO:114:A,TYR:115:A,ARG:116:A,ASP:125:A,ALA:126:A,LEU:127:A,LEU:128:A,THR:146:A,HIS:147:A,LEU:148:A,HIS:149:A,HIS:151:A,HIS:166:A,ASP:167:A,TYR:168:A,ASP:177:A
AD	Uregit	TTR	TTR	3CBR	AD-Uregit-TTR_3CBR.txt	C1	1	Yes	Yes	223	32.122	8.597	12.538	21	21	21	-5.7	A,B	24	VAL:93:A,VAL:94:A,LEU:17:B,ASP:18:B,ALA:19:B,VAL:20:B,ARG:21:B,SER:23:B,PRO:24:B,ALA:25:B,ILE:26:B,VAL:28:B,ILE:73:B,THR:75:B,PHE:87:B,HIS:88:B,GLU:89:B,HIS:90:B,ALA:91:B,LEU:111:B,SER:112:B,PRO:113:B,SER:115:B,TYR:116:B	Most negative Vina score
AD	Uregit	TTR	TTR	3CBR	AD-Uregit-TTR_3CBR.txt	C2	3	No	No	221	56.854	9.905	26.839	21	21	21	-5.4	A	18	ASP:18:A,ARG:21:A,SER:23:A,PRO:24:A,ALA:25:A,ILE:26:A,ASN:27:A,VAL:28:A,ALA:29:A,LYS:48:A,GLU:51:A,ASP:74:A,THR:75:A,LYS:76:A,SER:77:A,TYR:78:A,ALA:81:A,LEU:82:A
AD	Uregit	TTR	TTR	3CBR	AD-Uregit-TTR_3CBR.txt	C3	5	No	No	165	29.297	13.79	34.714	21	21	21	-4.6	A	22	PRO:11:A,LEU:12:A,MET:13:A,HIS:56:A,GLY:57:A,THR:59:A,GLU:61:A,GLU:62:A,GLU:63:A,PHE:64:A,VAL:65:A,GLU:66:A,ASN:98:A,ASP:99:A,SER:100:A,GLY:101:A,PRO:102:A,ARG:103:A,ARG:104:A,TYR:105:A,THR:106:A,ASN:124:A
AD	Uregit	TTR	TTR	3CBR	AD-Uregit-TTR_3CBR.txt	C4	2	No	No	150	26.484	10.969	25.552	21	21	21	-5.6	A,B	20	GLU:61:A,GLU:62:A,PHE:64:A,VAL:65:A,GLU:66:A,THR:96:A,ALA:97:A,ASN:98:A,ASP:99:A,SER:100:A,GLY:101:A,PRO:102:A,ARG:103:A,TYR:105:A,VAL:122:A,THR:123:A,ASN:124:A,PRO:86:B,PHE:87:B,TYR:114:B
AD	Uregit	TTR	TTR	3CBR	AD-Uregit-TTR_3CBR.txt	C5	4	No	No	132	46.811	22.177	17.233	21	21	21	-5.2	A,B	22	HIS:31:A,PHE:33:A,ASP:39:A,THR:40:A,TRP:41:A,GLU:42:A,LYS:70:A,GLU:72:A,ASP:74:A,GLU:89:A,HIS:90:A,GLU:92:A,PHE:33:B,LYS:35:B,ASP:39:B,THR:40:B,TRP:41:B,ILE:68:B,LYS:70:B,GLU:72:B,GLU:92:B,VAL:94:B
HD	Anonaine	CHRND	CHRND1	9DMH	HD-Anonaine-CHRND1_9DMH.txt	C1	1	Yes	Yes	3442	170.492	189.539	191.094	19	27	35	-8	A,E	28	GLN:39:A,LEU:40:A,ILE:41:A,ASN:42:A,VAL:43:A,ASP:44:A,GLU:45:A,VAL:46:A,THR:51:A,LYS:125:A,GLU:175:A,TRP:176:A,ARG:209:A,TYR:213:A,PHE:214:A,ASN:217:A,VAL:218:A,VAL:259:A,GLU:262:A,LEU:263:A,LYS:46:E,ASP:47:E,GLU:48:E,GLU:49:E,ASN:96:E,ASP:97:E,ALA:272:E,GLU:277:E	Selected by tie-break rule; co-best cavities: C1,C4
HD	Anonaine	CHRND	CHRND1	9DMH	HD-Anonaine-CHRND1_9DMH.txt	C2	2	No	No	2500	179.741	169.928	193.332	26	19	25	-7.8	A,B	33	VAL:46:A,ASN:47:A,GLN:48:A,ILE:49:A,ASN:94:A,TYR:127:A,CYS:128:A,GLU:129:A,ASN:141:A,CYS:142:A,SER:143:A,VAL:261:A,GLU:262:A,ILE:264:A,PRO:265:A,SER:266:A,THR:267:A,ILE:41:B,SER:42:B,LEU:43:B,ASN:44:B,GLU:45:B,LYS:46:B,THR:51:B,TYR:179:B,THR:180:B,GLU:181:B,ASN:182:B,GLU:184:B,TRP:185:B,TYR:223:B,GLN:272:B,LYS:273:B
HD	Anonaine	CHRND	CHRND1	9DMH	HD-Anonaine-CHRND1_9DMH.txt	C3	3	No	No	1795	182.592	201.608	192.345	19	29	30	-7	D,E	26	GLN:39:E,LEU:40:E,ILE:41:E,SER:42:E,LEU:43:E,ASN:44:E,GLU:45:E,LYS:46:E,GLU:49:E,SER:51:E,ARG:125:E,ASN:182:E,GLN:184:E,ASP:273:E,LYS:274:E,VAL:275:E,VAL:48:D,GLU:49:D,GLU:50:D,THR:51:D,ASN:98:D,SER:129:D,SER:275:D,LEU:278:D,PRO:279:D,ALA:280:D
HD	Anonaine	CHRND	CHRND1	9DMH	HD-Anonaine-CHRND1_9DMH.txt	C4	1	No	Yes	1784	201.81	197.396	195.412	29	19	19	-8	C,D	20	VAL:46:C,ASN:47:C,VAL:261:C,GLU:262:C,ILE:264:C,PRO:265:C,SER:266:C,ILE:43:D,SER:44:D,LEU:45:D,LYS:46:D,GLU:47:D,VAL:48:D,GLU:49:D,GLU:189:D,TRP:190:D,PHE:227:D,TYR:228:D,LYS:276:D,ARG:277:D	Co-best score; not selected because a lower cavity ID was retained
HD	Anonaine	CHRND	CHRND1	9DMH	HD-Anonaine-CHRND1_9DMH.txt	C5	4	No	No	1624	205.34	181.71	142.266	19	19	19	-6.4	B,C	28	TYR:234:C,ASP:238:C,HIS:299:C,MET:324:C,PHE:325:C,SER:327:C,THR:328:C,ALA:396:C,ALA:397:C,LYS:400:C,MET:404:C,HIS:408:C,LEU:411:C,ILE:304:B,ASN:307:B,VAL:308:B,GLN:310:B,ARG:311:B,THR:312:B,THR:314:B,THR:315:B,HIS:316:B,ALA:317:B,SER:319:B,ARG:321:B,LEU:322:B,VAL:424:B,TRP:427:B
HD	Anonaine	TH	TH	7A2G	HD-Anonaine-TH_7A2G.txt	C1	1	Yes	Yes	4218	69.214	60.685	102.512	32	32	19	-10.5	D	39	ASP:190:D,VAL:290:D,ALA:291:D,GLY:292:D,LEU:293:D,ALA:296:D,PHE:299:D,PHE:308:D,GLN:309:D,THR:311:D,TYR:313:D,ARG:315:D,MET:321:D,HIS:322:D,SER:323:D,PRO:324:D,GLU:325:D,PRO:326:D,ASP:327:D,HIS:330:D,GLU:331:D,HIS:335:D,SER:367:D,TYR:370:D,TRP:371:D,GLU:375:D,PHE:376:D,GLY:391:D,LEU:392:D,SER:394:D,SER:395:D,TYR:396:D,GLU:398:D,GLN:423:D,ASP:424:D,GLN:425:D,THR:426:D,TYR:427:D,GLN:428:D	Selected by tie-break rule; co-best cavities: C1,C3
HD	Anonaine	TH	TH	7A2G	HD-Anonaine-TH_7A2G.txt	C2	3	No	No	3874	94.632	123.335	95.695	25	19	34	-8.3	B,C	40	TYR:213:B,HIS:215:B,GLY:216:B,ASP:217:B,PRO:218:B,ILE:219:B,LEU:272:B,GLU:273:B,SER:276:B,ARG:277:B,LYS:280:B,GLY:284:B,GLN:286:B,LEU:287:B,ARG:288:B,PRO:289:B,VAL:307:B,TYR:462:B,LEU:464:B,VAL:170:C,TYR:213:C,ARG:214:C,HIS:215:C,GLY:216:C,ASP:217:C,PRO:218:C,ILE:219:C,LEU:272:C,GLU:273:C,ASP:274:C,SER:276:C,ARG:277:C,LYS:280:C,GLY:284:C,GLN:286:C,LEU:287:C,ARG:288:C,PRO:289:C,VAL:307:C,LEU:464:C
HD	Anonaine	TH	TH	7A2G	HD-Anonaine-TH_7A2G.txt	C3	1	No	Yes	3588	119.992	60.209	85.993	32	32	19	-10.5	A	28	ASP:190:A,LEU:293:A,ARG:315:A,MET:321:A,HIS:322:A,SER:323:A,PRO:324:A,GLU:325:A,PRO:326:A,ASP:327:A,HIS:330:A,HIS:335:A,TYR:370:A,TRP:371:A,GLU:375:A,PHE:376:A,ALA:390:A,GLY:391:A,LEU:392:A,SER:394:A,SER:395:A,GLU:398:A,GLN:423:A,ASP:424:A,GLN:425:A,THR:426:A,TYR:427:A,GLN:428:A	Co-best score; not selected because a lower cavity ID was retained
HD	Anonaine	TH	TH	7A2G	HD-Anonaine-TH_7A2G.txt	C4	4	No	No	3448	93.019	104.829	90.512	33	19	35	-7.5	A,B,C,D	40	ASP:487:A,LYS:169:B,ARG:342:B,THR:343:B,GLN:346:B,SER:438:B,LYS:441:B,ASP:442:B,ARG:445:B,ASP:460:B,TYR:462:B,THR:463:B,ALA:465:B,ILE:466:B,ASP:467:B,VAL:468:B,ARG:476:B,ARG:477:B,GLU:480:B,GLY:481:B,GLN:483:B,ASP:484:B,GLU:485:B,ASP:487:B,GLU:281:C,THR:343:C,GLN:346:C,ASP:460:C,TYR:462:C,ARG:476:C,ARG:477:C,LEU:479:C,GLU:480:C,GLY:481:C,GLN:483:C,ASP:484:C,GLU:485:C,ASP:487:C,GLN:483:D,ASP:487:D
HD	Anonaine	TH	TH	7A2G	HD-Anonaine-TH_7A2G.txt	C5	2	No	No	3414	93.082	65.081	93.328	26	19	30	-8.5	A,D	19	TYR:213:A,HIS:215:A,GLY:216:A,ASP:217:A,PRO:218:A,ILE:219:A,LEU:272:A,GLU:273:A,SER:276:A,ARG:277:A,LYS:280:A,GLN:286:A,LEU:287:A,ARG:288:A,PRO:289:A,VAL:307:A,GLY:216:D,ASP:217:D,PRO:218:D
HD	Glechomanolide	HSP90AA1	HSP90AA1	5CF0	HD-Glechomanolide-HSP90AA1_5CF0.txt	C1	1	Yes	Yes	1723	-7.527	-9.495	-23.638	26	19	19	-8.2	A	25	LEU:48:A,ASN:51:A,SER:52:A,ASP:54:A,ALA:55:A,LYS:58:A,ASP:93:A,ILE:96:A,GLY:97:A,MET:98:A,ASP:102:A,LEU:103:A,ASN:106:A,LEU:107:A,ILE:110:A,ALA:111:A,GLY:135:A,VAL:136:A,GLY:137:A,PHE:138:A,TYR:139:A,VAL:150:A,TRP:162:A,THR:184:A,VAL:186:A	Most negative Vina score
HD	Glechomanolide	HSP90AA1	HSP90AA1	5CF0	HD-Glechomanolide-HSP90AA1_5CF0.txt	C2	5	No	No	122	5.491	-7.91	-10.018	19	19	19	-4.5	A	12	ASP:66:A,SER:68:A,LYS:69:A,LEU:70:A,ASP:71:A,SER:72:A,LYS:153:A,ASN:155:A,ASP:156:A,ASP:157:A,MET:180:A,GLY:181:A
HD	Glechomanolide	HSP90AA1	HSP90AA1	5CF0	HD-Glechomanolide-HSP90AA1_5CF0.txt	C3	4	No	No	72	12.941	-26.177	-37.626	19	19	19	-4.7	A	11	PRO:82:A,LYS:84:A,GLN:85:A,LEU:198:A,GLU:199:A,GLU:200:A,ARG:201:A,PHE:221:A,VAL:222:A,GLU:223:A,LYS:224:A
HD	Glechomanolide	HSP90AA1	HSP90AA1	5CF0	HD-Glechomanolide-HSP90AA1_5CF0.txt	C4	3	No	No	68	12.149	-28.385	-30.829	19	19	19	-5.1	A	14	ILE:81:A,PRO:82:A,ASN:83:A,GLN:85:A,ASP:86:A,THR:88:A,THR:90:A,VAL:92:A,LYS:185:A,ILE:187:A,PHE:221:A,VAL:222:A,GLU:223:A,LYS:224:A
HD	Glechomanolide	HSP90AA1	HSP90AA1	5CF0	HD-Glechomanolide-HSP90AA1_5CF0.txt	C5	2	No	No	61	9.045	-18.05	-20.719	19	19	19	-5.3	A	19	SER:72:A,GLY:73:A,LYS:74:A,GLU:75:A,HIS:77:A,ASN:79:A,ILE:81:A,THR:90:A,VAL:92:A,ASP:93:A,THR:94:A,GLU:178:A,PRO:179:A,MET:180:A,GLY:181:A,ARG:182:A,GLY:183:A,LYS:185:A,PHE:221:A
HD	Glechomanolide	PRKCQ	PRKCQ	5F9E	HD-Glechomanolide-PRKCQ_5F9E.txt	C1	1	Yes	Yes	2937	23.582	79.158	21.788	26	26	30	-9.2	A	24	LEU:386:A,GLY:387:A,PHE:391:A,VAL:394:A,ALA:407:A,ILE:408:A,LYS:409:A,GLU:428:A,THR:442:A,PHE:456:A,MET:458:A,GLU:459:A,TYR:460:A,LEU:461:A,GLY:464:A,ASP:465:A,ASP:508:A,ASN:509:A,LEU:511:A,ALA:521:A,ASP:522:A,PHE:664:A,ASP:665:A,PHE:668:A	Most negative Vina score
HD	Glechomanolide	PRKCQ	PRKCQ	5F9E	HD-Glechomanolide-PRKCQ_5F9E.txt	C2	2	No	No	2442	20.472	70.334	-5.719	27	27	35	-8.2	A,B	33	MET:418:A,ASP:419:A,LEU:386:B,GLY:387:B,PHE:391:B,VAL:394:B,GLN:404:B,PHE:405:B,PHE:406:B,ALA:407:B,LYS:409:B,GLU:428:B,THR:442:B,HIS:443:B,PHE:445:B,MET:458:B,GLU:459:B,TYR:460:B,LEU:461:B,ASN:462:B,GLY:463:B,ASP:465:B,ASP:508:B,ASN:509:B,LEU:511:B,LEU:512:B,ASP:513:B,LYS:514:B,ASP:515:B,LYS:519:B,ALA:521:B,ASP:522:B,LYS:645:B
HD	Glechomanolide	PRKCQ	PRKCQ	5F9E	HD-Glechomanolide-PRKCQ_5F9E.txt	C3	4	No	No	983	19.859	76.622	42.55	19	19	19	-6.1	A	21	ASN:403:A,GLN:404:A,PHE:405:A,PHE:406:A,PHE:445:A,GLU:459:A,TYR:460:A,LEU:461:A,ASN:462:A,GLY:463:A,LEU:512:A,ASP:513:A,LYS:514:A,LYS:519:A,LYS:645:A,SER:657:A,PRO:658:A,PHE:659:A,GLY:700:A,MET:701:A,LEU:704:A
HD	Glechomanolide	PRKCQ	PRKCQ	5F9E	HD-Glechomanolide-PRKCQ_5F9E.txt	C4	3	No	No	628	27.429	69.347	7.99	19	19	19	-6.8	A,B	23	LEU:417:A,MET:418:A,ASP:419:A,ASP:420:A,GLN:404:B,PHE:405:B,PHE:406:B,PRO:439:B,HIS:443:B,PHE:445:B,MET:458:B,GLU:459:B,TYR:460:B,LEU:461:B,ASN:462:B,GLY:463:B,LEU:512:B,ASP:513:B,LYS:514:B,ASP:515:B,LYS:519:B,LYS:645:B,GLY:700:B
HD	Glechomanolide	PRKCQ	PRKCQ	5F9E	HD-Glechomanolide-PRKCQ_5F9E.txt	C5	5	No	No	459	8.467	64.392	31.156	19	19	19	-5.9	A	18	LYS:374:A,LEU:375:A,LYS:376:A,ASP:379:A,LYS:400:A,CYS:446:A,THR:447:A,PHE:448:A,GLN:449:A,PHE:691:A,ASN:693:A,PHE:694:A,PHE:696:A,MET:697:A,GLU:702:A,ILE:705:A,HIS:708:A,HIS:709:A
HD	Uregit	HSP90AA1	HSP90AA1	5CF0	HD-Uregit-HSP90AA1_5CF0.txt	C1	1	Yes	Yes	1723	-7.527	-9.495	-23.638	21	21	21	-7.2	A	32	PHE:22:A,ILE:26:A,LEU:48:A,ASN:51:A,SER:52:A,SER:53:A,ASP:54:A,ALA:55:A,LEU:56:A,LYS:58:A,ILE:91:A,ASP:93:A,ILE:96:A,GLY:97:A,MET:98:A,ASP:102:A,LEU:103:A,ILE:104:A,LEU:107:A,GLY:108:A,ILE:110:A,ALA:111:A,GLY:135:A,VAL:136:A,GLY:137:A,PHE:138:A,TYR:139:A,VAL:150:A,TRP:162:A,PHE:170:A,THR:184:A,VAL:186:A	Most negative Vina score
HD	Uregit	HSP90AA1	HSP90AA1	5CF0	HD-Uregit-HSP90AA1_5CF0.txt	C2	3	No	No	122	5.491	-7.91	-10.018	21	21	21	-5.2	A	24	LYS:58:A,GLU:62:A,ASP:66:A,SER:68:A,LYS:69:A,LEU:70:A,ASP:71:A,SER:72:A,GLY:73:A,ILE:96:A,GLY:97:A,MET:98:A,THR:99:A,ASP:102:A,ASN:106:A,LYS:153:A,HIS:154:A,ASN:155:A,ASP:156:A,ASP:157:A,GLU:158:A,MET:180:A,GLY:181:A,ARG:182:A
HD	Uregit	HSP90AA1	HSP90AA1	5CF0	HD-Uregit-HSP90AA1_5CF0.txt	C3	5	No	No	72	12.941	-26.177	-37.626	21	21	21	-4.8	A	15	PRO:82:A,LYS:84:A,GLN:85:A,LEU:198:A,GLU:199:A,GLU:200:A,ARG:201:A,ARG:202:A,ILE:203:A,LYS:204:A,LEU:220:A,PHE:221:A,VAL:222:A,GLU:223:A,LYS:224:A
HD	Uregit	HSP90AA1	HSP90AA1	5CF0	HD-Uregit-HSP90AA1_5CF0.txt	C4	4	No	No	68	12.149	-28.385	-30.829	21	21	21	-5	A	20	ASN:79:A,ILE:81:A,PRO:82:A,ASN:83:A,LYS:84:A,GLN:85:A,ASP:86:A,THR:88:A,LEU:89:A,THR:90:A,VAL:92:A,MET:180:A,LYS:185:A,ILE:187:A,THR:219:A,LEU:220:A,PHE:221:A,VAL:222:A,GLU:223:A,LYS:224:A
HD	Uregit	HSP90AA1	HSP90AA1	5CF0	HD-Uregit-HSP90AA1_5CF0.txt	C5	2	No	No	61	9.045	-18.05	-20.719	21	21	21	-5.5	A	23	SER:72:A,GLY:73:A,LYS:74:A,GLU:75:A,HIS:77:A,ASN:79:A,ILE:81:A,ASN:83:A,ASP:86:A,THR:88:A,THR:90:A,VAL:92:A,ASP:93:A,THR:94:A,GLU:178:A,PRO:179:A,MET:180:A,GLY:181:A,ARG:182:A,GLY:183:A,LYS:185:A,ILE:187:A,PHE:221:A
