# Supplementary material for: Integrative network pharmacology, transcriptomics, and molecular docking identify candidate Centella asiatica constituents and targets in neurodegenerative diseases
Source: PLoS One. 2026 Jul 31;21(7):e0354882. doi: 10.1371/journal.pone.0354882 (PMC13426974; doi:10.1371/journal.pone.0354882)
Supplement: S1 File — S2 Fig. ROC analysis of machine-learning-prioritized hub genes and the multigene model in Alzheimer’s disease. S3 Fig. ROC analysis of machine-learning-prioritized hub genes and the multigene model in Huntington’s disease. S1 Table. Representative CB-Dock2 docking outputs and repeat-submission concordance. S2 Table. Complete CB-Dock2 candidate-cavity outputs for all ligand–target pairs. S3 Table. Source publications, tissue provenance and original ethics and consent information for the GEO datasets. S4 Table. Candidate C. asiatica constituents and predicted targets. S5 Table. ROC performance of machine-learning-prioritized hub genes and multigene models. (ZIP) [file pone.0354882.s001.zip › S3 Table.xlsx]

## Sheet: S4 Table
S4 Table. Source publications, tissue provenance, and original ethics/consent information for the GEO datasets.
NR = not reported in the accessible GEO record or associated primary publication. NR does not mean that ethics approval or consent was absent. Bank-level approvals/consent are distinguished from study-specific approvals.
GEO accession	Role / disease	Tissue or brain region used	Country / institution / tissue source	Original publication	Ethics committee / IRB reported	Approval / protocol number	GEO source URL	Publication source URL
GSE20163	PD discovery dataset	Post-mortem substantia nigra	USA; tissues from the Human Brain and Spinal Fluid Resource Center, VA Medical Center Los Angeles; Mind Unit Brain Bank, University of Rochester; UC San Diego; controls from the University of Rochester Alzheimer’s Disease Center brain bank. GEO submission/analysis contact: Brigham and Women’s Hospital.	Zheng B, Liao Z, Locascio JJ, et al. PGC-1α, a potential therapeutic target for early intervention in Parkinson’s disease. Sci Transl Med. 2010;2(52):52ra73. doi:10.1126/scitranslmed.3001059.	Human brain samples were collected under the Brain and Body Donation Program at Sun Health Research Institute or obtained from the Harvard Brain Tissue Resource Center at McLean Hospital and the Massachusetts Alzheimer Disease Research Center Tissue Resource Center. All protocols were approved by the Institutional Review Board of Brigham and Women’s Hospital.	NR	https://www.ncbi.nlm.nih.gov/geo/query/acc.cgi?acc=GSE20163	https://pubmed.ncbi.nlm.nih.gov/20926834/
GSE20164	PD discovery dataset	Post-mortem substantia nigra	USA; Kathleen Price Bryan Brain Bank, Alzheimer’s Disease Research Center, Duke University. GEO submission/analysis contact: Brigham and Women’s Hospital.	Zheng B, Liao Z, Locascio JJ, et al. PGC-1α, a potential therapeutic target for early intervention in Parkinson’s disease. Sci Transl Med. 2010;2(52):52ra73. doi:10.1126/scitranslmed.3001059.	Human brain samples were collected under the Brain and Body Donation Program at Sun Health Research Institute or obtained from the Harvard Brain Tissue Resource Center at McLean Hospital and the Massachusetts Alzheimer Disease Research Center Tissue Resource Center. All protocols were approved by the Institutional Review Board of Brigham and Women’s Hospital.	NR	https://www.ncbi.nlm.nih.gov/geo/query/acc.cgi?acc=GSE20164	https://pubmed.ncbi.nlm.nih.gov/20926834/
GSE26927	PD discovery dataset	Post-mortem substantia nigra (PD subset); the full dataset contains several CNS regions and diseases	Multinational BrainNet Europe consortium; tissues supplied by participating brain banks including centres in Barcelona, Budapest, Göttingen/Mannheim, London, Munich and Würzburg; expression profiling coordinated at Imperial College London, UK.	Durrenberger PF, Fernando FS, Kashefi SN, et al. Common mechanisms in neurodegeneration and neuroinflammation: a BrainNet Europe gene expression microarray study. J Neural Transm (Vienna). 2015;122(7):1055–1068. doi:10.1007/s00702-014-1293-0.	The samples were from BNE network (Barcelona, Budapest, Goettingen/Mannheim, London Imperial College, Munich and Wu¨rzburg) and Human Brain Tissue Bank in Budapest. Ethical committee permission for the collection of the tissues was in place in each individual brain bank, according to local national regulations.	NR	https://www.ncbi.nlm.nih.gov/geo/query/acc.cgi?acc=GSE26927	https://pubmed.ncbi.nlm.nih.gov/25119539/
GSE7621	PD independent validation dataset	Post-mortem substantia nigra	USA; GEO contributor Gene Logic, Inc., Gaithersburg, Maryland. Associated publication included investigators from Mayo Clinic, University of Miami and Gene Logic.	Lesnick TG, Papapetropoulos S, Mash DC, et al. A genomic pathway approach to a complex disease: axon guidance and Parkinson disease. PLoS Genet. 2007;3(6):e98. doi:10.1371/journal.pgen.0030098.	Postmortem brain tissue was obtained from University of Miami/NPF Brain Endowment Bank donors. Each institution has obtained approval from the research ethics committee to collect tissue samples in accordance with local national regulations.	NR	https://www.ncbi.nlm.nih.gov/geo/query/acc.cgi?acc=GSE7621	https://doi.org/10.1371/journal.pgen.0030098
GSE5281	AD discovery dataset	Hippocampus subset used in this study; the original dataset profiled laser-capture-microdissected neurons from six brain regions	USA; brain samples from the Arizona Alzheimer’s Disease Center, Duke University Alzheimer’s Disease Center and Washington University Alzheimer’s Disease Center; tissue processing/expression profiling at the Translational Genomics Research Institute, Phoenix, Arizona.	Liang WS, Reiman EM, Valla J, et al. Altered neuronal gene expression in brain regions differentially affected by Alzheimer’s disease: a reference data set. Physiol Genomics. 2008;33(2):240–256. doi:10.1152/physiolgenomics.00242.2007.	Brain samples were collected at three Alzheimer's Disease Centers (Washington University, Duke University, and Sun Health Research Institute). Each institution has obtained approval from the research ethics committee to collect tissue samples in accordance with local national regulations.	NR	https://www.ncbi.nlm.nih.gov/geo/query/acc.cgi?acc=GSE5281	https://pubmed.ncbi.nlm.nih.gov/18270320/
GSE36980	AD discovery dataset	Post-mortem hippocampal grey matter subset used in this study; original dataset also includes frontal and temporal cortices	Japan; Hisayama Study; Medical Institute of Bioregulation and Faculty of Medicine, Kyushu University, Fukuoka.	Hokama M, Oka S, Leon J, et al. Altered expression of diabetes-related genes in Alzheimer’s disease brains: the Hisayama Study. Cereb Cortex. 2014;24(9):2476–2488. doi:10.1093/cercor/bht101.	Ethics Committee of the Faculty of Medicine, Kyushu University.	NR in the accessible publication	https://www.ncbi.nlm.nih.gov/geo/query/acc.cgi?acc=GSE36980	https://pubmed.ncbi.nlm.nih.gov/23595620/
GSE118553	AD independent validation dataset	Entorhinal cortex subset used in this study (37 AD and 24 control samples); the full dataset also includes frontal cortex, temporal cortex and cerebellum	United Kingdom; MRC London Neurodegenerative Diseases Brain Bank, Institute of Psychiatry, Psychology & Neuroscience, King’s College London.	Patel H, Dobson RJB, Newhouse SJ. Transcriptomic analysis of probable asymptomatic and symptomatic Alzheimer brains. Brain Behav Immun. 2019;80:644–656. doi:10.1016/j.bbi.2019.05.009.	MRC London Neurodegenerative Diseases Brain Bank; ethical approval as a research tissue bank.	08/MRE09/38+5	https://www.ncbi.nlm.nih.gov/geo/query/acc.cgi?acc=GSE118553	https://pubmed.ncbi.nlm.nih.gov/31078671/
GSE64810	HD discovery dataset	Post-mortem prefrontal cortex, Brodmann area 9	USA; tissue from the Harvard Brain and Tissue Resource Center at McLean Hospital (Massachusetts), Human Brain and Spinal Fluid Resource Center at VA West Los Angeles (California), and Banner Sun Health Research Institute (Arizona); study led at Boston University School of Medicine.	Labadorf A, Hoss AG, Lagomarsino V, et al. RNA sequence analysis of human Huntington disease brain reveals an extensive increase in inflammatory and developmental gene expression. PLoS One. 2015;10(12):e0143563. doi:10.1371/journal.pone.0143563.	Boston University School of Medicine Institutional Review Board; the study was designated exempt because all data were derived from post-mortem specimens.	H-28974	https://www.ncbi.nlm.nih.gov/geo/query/acc.cgi?acc=GSE64810	https://doi.org/10.1371/journal.pone.0143563
GSE33000	HD independent validation dataset	Post-mortem dorsolateral prefrontal cortex, Brodmann area 9	USA; specimens from the Harvard Brain Tissue Resource Center (HBTRC), McLean Hospital; GEO submission by Icahn School of Medicine at Mount Sinai.	Narayanan M, Huynh JL, Wang K, et al. Common dysregulation network in the human prefrontal cortex underlies two neurodegenerative diseases. Mol Syst Biol. 2014;10:743 (MSB145304). doi:10.15252/msb.20145304.	HBTRC (Harvard Brain Tissue Resource Center).	NR	https://www.ncbi.nlm.nih.gov/geo/query/acc.cgi?acc=GSE33000	https://doi.org/10.15252/msb.20145304
