# Supplementary material for: Integrative network pharmacology, transcriptomics, and molecular docking identify candidate Centella asiatica constituents and targets in neurodegenerative diseases
Source: PLoS One. 2026 Jul 31;21(7):e0354882. doi: 10.1371/journal.pone.0354882 (PMC13426974; doi:10.1371/journal.pone.0354882)
Supplement: S1 File — S2 Fig. ROC analysis of machine-learning-prioritized hub genes and the multigene model in Alzheimer’s disease. S3 Fig. ROC analysis of machine-learning-prioritized hub genes and the multigene model in Huntington’s disease. S1 Table. Representative CB-Dock2 docking outputs and repeat-submission concordance. S2 Table. Complete CB-Dock2 candidate-cavity outputs for all ligand–target pairs. S3 Table. Source publications, tissue provenance and original ethics and consent information for the GEO datasets. S4 Table. Candidate C. asiatica constituents and predicted targets. S5 Table. ROC performance of machine-learning-prioritized hub genes and multigene models. (ZIP) [file pone.0354882.s001.zip › S4 Table.xlsx]

## Sheet: S4 Table
S4 Table. Candidate C. asiatica constituents and predicted targets.
id	Ingredient	Gene
HBIN002102	1,8 cineole	CYP19A1
HBIN003059	(1r,2r,5s)-2,6,6-trimethylnorpinan-3-one	CA2
HBIN003059	(1r,2r,5s)-2,6,6-trimethylnorpinan-3-one	CA1
HBIN003059	(1r,2r,5s)-2,6,6-trimethylnorpinan-3-one	CA4
HBIN003059	(1r,2r,5s)-2,6,6-trimethylnorpinan-3-one	NR1I3
HBIN003059	(1r,2r,5s)-2,6,6-trimethylnorpinan-3-one	CYP19A1
HBIN003059	(1r,2r,5s)-2,6,6-trimethylnorpinan-3-one	ADH1A
HBIN003059	(1r,2r,5s)-2,6,6-trimethylnorpinan-3-one	ADH1C
HBIN003059	(1r,2r,5s)-2,6,6-trimethylnorpinan-3-one	AR
HBIN005780	2-hydroxybenzoic acid	CA2
HBIN005780	2-hydroxybenzoic acid	CA1
HBIN005780	2-hydroxybenzoic acid	CA12
HBIN005780	2-hydroxybenzoic acid	CA9
HBIN005780	2-hydroxybenzoic acid	CA7
HBIN005780	2-hydroxybenzoic acid	CA14
HBIN005780	2-hydroxybenzoic acid	CA6
HBIN005780	2-hydroxybenzoic acid	CA3
HBIN005780	2-hydroxybenzoic acid	CA4
HBIN005780	2-hydroxybenzoic acid	CA5B
HBIN005780	2-hydroxybenzoic acid	CA5A
HBIN005780	2-hydroxybenzoic acid	CA13
HBIN005780	2-hydroxybenzoic acid	LDHA
HBIN005780	2-hydroxybenzoic acid	LDHB
HBIN005780	2-hydroxybenzoic acid	ERN1
HBIN005780	2-hydroxybenzoic acid	AKR1C2
HBIN005780	2-hydroxybenzoic acid	AKR1C1
HBIN006870	30469-22-8	CA2
HBIN006870	30469-22-8	CA1
HBIN006870	30469-22-8	CA4
HBIN006870	30469-22-8	NR1I3
HBIN006870	30469-22-8	CYP19A1
HBIN006870	30469-22-8	ADH1A
HBIN006870	30469-22-8	ADH1C
HBIN006870	30469-22-8	AR
HBIN013605	8-acetoxycentellynol	GRM5
HBIN013605	8-acetoxycentellynol	GRM1
HBIN013605	8-acetoxycentellynol	PRKCA
HBIN013605	8-acetoxycentellynol	KDR
HBIN013605	8-acetoxycentellynol	AURKA
HBIN013605	8-acetoxycentellynol	FAAH
HBIN013605	8-acetoxycentellynol	ACACB
HBIN013605	8-acetoxycentellynol	CNR1
HBIN013605	8-acetoxycentellynol	CNR2
HBIN013605	8-acetoxycentellynol	HTR6
HBIN013605	8-acetoxycentellynol	PKM
HBIN013605	8-acetoxycentellynol	SORD
HBIN013605	8-acetoxycentellynol	CCNB3
HBIN013605	8-acetoxycentellynol	CDK1
HBIN013605	8-acetoxycentellynol	CCNB1
HBIN013605	8-acetoxycentellynol	CCNB2
HBIN013605	8-acetoxycentellynol	CDK2
HBIN013605	8-acetoxycentellynol	CCNA1
HBIN013605	8-acetoxycentellynol	CCNA2
HBIN013605	8-acetoxycentellynol	FNTA
HBIN013605	8-acetoxycentellynol	FNTB
HBIN013605	8-acetoxycentellynol	PGGT1B
HBIN013605	8-acetoxycentellynol	TRPV1
HBIN013605	8-acetoxycentellynol	HSD11B1
HBIN013605	8-acetoxycentellynol	MAP3K14
HBIN013605	8-acetoxycentellynol	SYK
HBIN013605	8-acetoxycentellynol	HMGCR
HBIN013605	8-acetoxycentellynol	BACE2
HBIN013605	8-acetoxycentellynol	ALOX5AP
HBIN013605	8-acetoxycentellynol	BACE1
HBIN013605	8-acetoxycentellynol	PYGL
HBIN013605	8-acetoxycentellynol	AMPD3
HBIN013605	8-acetoxycentellynol	OPRM1
HBIN013605	8-acetoxycentellynol	OPRK1
HBIN013605	8-acetoxycentellynol	GPR88
HBIN013605	8-acetoxycentellynol	PDE10A
HBIN013605	8-acetoxycentellynol	OPRL1
HBIN013605	8-acetoxycentellynol	CCKBR
HBIN013605	8-acetoxycentellynol	PRKCD
HBIN013605	8-acetoxycentellynol	GRM2
HBIN013605	8-acetoxycentellynol	PSEN2
HBIN013605	8-acetoxycentellynol	PSENEN
HBIN013605	8-acetoxycentellynol	NCSTN
HBIN013605	8-acetoxycentellynol	APH1A
HBIN013605	8-acetoxycentellynol	PSEN1
HBIN013605	8-acetoxycentellynol	APH1B
HBIN013605	8-acetoxycentellynol	SRC
HBIN013605	8-acetoxycentellynol	ZAP70
HBIN013605	8-acetoxycentellynol	MTOR
HBIN013605	8-acetoxycentellynol	PIK3CA
HBIN013605	8-acetoxycentellynol	MGLL
HBIN013605	8-acetoxycentellynol	BDKRB1
HBIN013605	8-acetoxycentellynol	NAMPT
HBIN013605	8-acetoxycentellynol	PPARG
HBIN013605	8-acetoxycentellynol	CACNA2D1
HBIN013605	8-acetoxycentellynol	CACNA2D2
HBIN013605	8-acetoxycentellynol	CSF1R
HBIN013605	8-acetoxycentellynol	AKR1C3
HBIN013605	8-acetoxycentellynol	PDE2A
HBIN013605	8-acetoxycentellynol	MAPK13
HBIN013605	8-acetoxycentellynol	AXL
HBIN013605	8-acetoxycentellynol	TYRO3
HBIN013605	8-acetoxycentellynol	MERTK
HBIN013605	8-acetoxycentellynol	GRIN2A
HBIN013605	8-acetoxycentellynol	GRIN1
HBIN013605	8-acetoxycentellynol	ADORA1
HBIN013605	8-acetoxycentellynol	ADORA2A
HBIN013605	8-acetoxycentellynol	ADORA3
HBIN013605	8-acetoxycentellynol	ITK
HBIN013605	8-acetoxycentellynol	BMP1
HBIN013605	8-acetoxycentellynol	GRIA2
HBIN013605	8-acetoxycentellynol	KCNH2
HBIN013605	8-acetoxycentellynol	NTRK1
HBIN013605	8-acetoxycentellynol	F2R
HBIN013605	8-acetoxycentellynol	EGFR
HBIN013605	8-acetoxycentellynol	MAPK1
HBIN013605	8-acetoxycentellynol	IDH1
HBIN013605	8-acetoxycentellynol	ACACA
HBIN013605	8-acetoxycentellynol	PYGM
HBIN013605	8-acetoxycentellynol	HCRTR2
HBIN013605	8-acetoxycentellynol	HCRTR1
HBIN013605	8-acetoxycentellynol	RORC
HBIN013605	8-acetoxycentellynol	CRHR1
HBIN013605	8-acetoxycentellynol	MAPK8
HBIN013605	8-acetoxycentellynol	PTGS2
HBIN013605	8-acetoxycentellynol	MAPK10
HBIN013605	8-acetoxycentellynol	CTSK
HBIN013605	8-acetoxycentellynol	SMO
HBIN013605	8-acetoxycentellynol	OPRD1
HBIN013605	8-acetoxycentellynol	FLT4
HBIN013605	8-acetoxycentellynol	FKBP1A
HBIN013605	8-acetoxycentellynol	JAK2
HBIN013605	8-acetoxycentellynol	CDK9
HBIN013605	8-acetoxycentellynol	MET
HBIN013605	8-acetoxycentellynol	ABL1
HBIN013605	8-acetoxycentellynol	MAPK9
HBIN013605	8-acetoxycentellynol	GHSR
HBIN013605	8-acetoxycentellynol	ILK
HBIN013605	8-acetoxycentellynol	AVPR1A
HBIN013605	8-acetoxycentellynol	RAF1
HBIN013605	8-acetoxycentellynol	PIM1
HBIN013605	8-acetoxycentellynol	PGK1
HBIN013605	8-acetoxycentellynol	PDE1A
HBIN013605	8-acetoxycentellynol	PLA2G7
HBIN013605	8-acetoxycentellynol	PIM2
HBIN013605	8-acetoxycentellynol	PIM3
HBIN013605	8-acetoxycentellynol	PDE3A
HBIN013605	8-acetoxycentellynol	APP
HBIN013605	8-acetoxycentellynol	MAPK14
HBIN013605	8-acetoxycentellynol	NR1H3
HBIN016256	Anonaine	SLC6A3
HBIN016256	Anonaine	DRD2
HBIN016256	Anonaine	HTR2A
HBIN016256	Anonaine	SLC6A4
HBIN016256	Anonaine	HTR2B
HBIN016256	Anonaine	HTR2C
HBIN016256	Anonaine	HTR1D
HBIN016256	Anonaine	DRD3
HBIN016256	Anonaine	HTR1B
HBIN016256	Anonaine	DRD5
HBIN016256	Anonaine	DRD1
HBIN016256	Anonaine	HTR7
HBIN016256	Anonaine	DRD4
HBIN016256	Anonaine	HTR6
HBIN016256	Anonaine	HTR5A
HBIN016256	Anonaine	OPRM1
HBIN016256	Anonaine	CHRNA4
HBIN016256	Anonaine	CHRNB2
HBIN016256	Anonaine	ADRB1
HBIN016256	Anonaine	PTPRCAP
HBIN016256	Anonaine	HTR1A
HBIN016256	Anonaine	ADRA2A
HBIN016256	Anonaine	HRH2
HBIN016256	Anonaine	ADRA2C
HBIN016256	Anonaine	ADRA2B
HBIN016256	Anonaine	ADRA1A
HBIN016256	Anonaine	ADRA1D
HBIN016256	Anonaine	ADRA1B
HBIN016256	Anonaine	KCNH2
HBIN016256	Anonaine	TSPO
HBIN016256	Anonaine	TH
HBIN016256	Anonaine	HASPIN
HBIN016256	Anonaine	HTR1F
HBIN016256	Anonaine	HTR4
HBIN016256	Anonaine	ROCK2
HBIN016256	Anonaine	ROCK1
HBIN016256	Anonaine	MYLK
HBIN016256	Anonaine	PKN2
HBIN016256	Anonaine	PKN1
HBIN016256	Anonaine	PRKCE
HBIN016256	Anonaine	RPS6KA5
HBIN016256	Anonaine	F3
HBIN016256	Anonaine	SCN4A
HBIN016256	Anonaine	CHRNB3
HBIN016256	Anonaine	CHRNA6
HBIN016256	Anonaine	CHRNA3
HBIN016256	Anonaine	LTA4H
HBIN016256	Anonaine	AOC3
HBIN016256	Anonaine	PNMT
HBIN016256	Anonaine	DPP9
HBIN016256	Anonaine	HTR1E
HBIN016256	Anonaine	PRKX
HBIN016256	Anonaine	SIGMAR1
HBIN016256	Anonaine	NR4A1
HBIN016256	Anonaine	DYRK2
HBIN016256	Anonaine	CHRNB1
HBIN016256	Anonaine	CHRNA1
HBIN016256	Anonaine	CHRNG
HBIN016256	Anonaine	CHRND
HBIN016256	Anonaine	CHRM1
HBIN016256	Anonaine	CTSC
HBIN016256	Anonaine	PDE10A
HBIN016256	Anonaine	MAOA
HBIN016256	Anonaine	CHRM4
HBIN016256	Anonaine	LRRK2
HBIN016256	Anonaine	HTR3A
HBIN016256	Anonaine	PLA2G2A
HBIN016256	Anonaine	NOS2
HBIN016256	Anonaine	TLR9
HBIN016256	Anonaine	PHLPP2
HBIN016256	Anonaine	CDK9
HBIN016256	Anonaine	CYP1A2
HBIN016256	Anonaine	KISS1R
HBIN016256	Anonaine	FAP
HBIN016256	Anonaine	KAT2B
HBIN016256	Anonaine	IDO1
HBIN026465	Ferulic acid	CA2
HBIN026465	Ferulic acid	CA7
HBIN026465	Ferulic acid	CA1
HBIN026465	Ferulic acid	CA6
HBIN026465	Ferulic acid	CA12
HBIN026465	Ferulic acid	CA14
HBIN026465	Ferulic acid	CA9
HBIN026465	Ferulic acid	CA5A
HBIN026465	Ferulic acid	CA5B
HBIN026465	Ferulic acid	MAOB
HBIN026465	Ferulic acid	AKR1B1
HBIN026465	Ferulic acid	ALOX5
HBIN026465	Ferulic acid	MMP9
HBIN026465	Ferulic acid	MMP1
HBIN026465	Ferulic acid	MMP2
HBIN026465	Ferulic acid	PTPN1
HBIN026465	Ferulic acid	CA13
HBIN026465	Ferulic acid	CA3
HBIN026465	Ferulic acid	APP
HBIN027930	Glechomanolide	PPARG
HBIN027930	Glechomanolide	CYP19A1
HBIN027930	Glechomanolide	KDM1A
HBIN027930	Glechomanolide	TGFBR1
HBIN027930	Glechomanolide	XPO1
HBIN027930	Glechomanolide	PTPN1
HBIN027930	Glechomanolide	PKM
HBIN027930	Glechomanolide	TTL
HBIN027930	Glechomanolide	N/A
HBIN027930	Glechomanolide	PLA2G2A
HBIN027930	Glechomanolide	PTGS2
HBIN027930	Glechomanolide	ATP2A2
HBIN027930	Glechomanolide	ATP2A1
HBIN027930	Glechomanolide	CHRNA7
HBIN027930	Glechomanolide	PRKCA
HBIN027930	Glechomanolide	PRKCE
HBIN027930	Glechomanolide	NLRP3
HBIN027930	Glechomanolide	PDE4D
HBIN027930	Glechomanolide	ACHE
HBIN027930	Glechomanolide	PGR
HBIN027930	Glechomanolide	AR
HBIN027930	Glechomanolide	PRKCD
HBIN027930	Glechomanolide	PRKCB
HBIN027930	Glechomanolide	NR1H4
HBIN027930	Glechomanolide	POLK
HBIN027930	Glechomanolide	UBE2D3
HBIN027930	Glechomanolide	CDC25B
HBIN027930	Glechomanolide	HSP90AA1
HBIN027930	Glechomanolide	F2
HBIN027930	Glechomanolide	CDC25C
HBIN027930	Glechomanolide	CDC25A
HBIN027930	Glechomanolide	ATP12A
HBIN027930	Glechomanolide	MET
HBIN027930	Glechomanolide	KDR
HBIN027930	Glechomanolide	PCSK7
HBIN027930	Glechomanolide	CYP17A1
HBIN027930	Glechomanolide	FABP4
HBIN027930	Glechomanolide	PSMB5
HBIN027930	Glechomanolide	STAT3
HBIN027930	Glechomanolide	JUN
HBIN027930	Glechomanolide	ALOX5
HBIN027930	Glechomanolide	PNLIP
HBIN027930	Glechomanolide	HSD11B1
HBIN027930	Glechomanolide	PSMB1
HBIN027930	Glechomanolide	PLA2G1B
HBIN027930	Glechomanolide	ELANE
HBIN027930	Glechomanolide	ABHD16A
HBIN027930	Glechomanolide	TYR
HBIN027930	Glechomanolide	RPS6KA5
HBIN027930	Glechomanolide	ADORA3
HBIN027930	Glechomanolide	OPRK1
HBIN027930	Glechomanolide	IL1B
HBIN027930	Glechomanolide	SRD5A2
HBIN027930	Glechomanolide	OPRD1
HBIN027930	Glechomanolide	GSK3B
HBIN027930	Glechomanolide	BRD4
HBIN027930	Glechomanolide	NR3C2
HBIN027930	Glechomanolide	NR3C1
HBIN027930	Glechomanolide	SLC6A3
HBIN027930	Glechomanolide	CLPX
HBIN027930	Glechomanolide	HMGCR
HBIN027930	Glechomanolide	PRKCQ
HBIN027930	Glechomanolide	PRKCH
HBIN027930	Glechomanolide	PDCD4
HBIN027930	Glechomanolide	BRDT
HBIN027930	Glechomanolide	BRD3
HBIN027930	Glechomanolide	BRD2
HBIN027930	Glechomanolide	EGFR
HBIN027930	Glechomanolide	PRKCG
HBIN027930	Glechomanolide	ATP2A3
HBIN027930	Glechomanolide	RASGRP3
HBIN027930	Glechomanolide	P2RX3
HBIN027930	Glechomanolide	DHCR24
HBIN027930	Glechomanolide	MAP3K7
HBIN027930	Glechomanolide	SLC2A1
HBIN027930	Glechomanolide	ESR2
HBIN027930	Glechomanolide	F10
HBIN027930	Glechomanolide	BCL2L1
HBIN027930	Glechomanolide	DCTPP1
HBIN027930	Glechomanolide	IKBKB
HBIN027930	Glechomanolide	PTPN11
HBIN027930	Glechomanolide	TRPM2
HBIN027930	Glechomanolide	ALDH2
HBIN027930	Glechomanolide	KCNA3
HBIN027930	Glechomanolide	HSD11B2
HBIN027930	Glechomanolide	CXCR1
HBIN027930	Glechomanolide	BACE1
HBIN030934	(-)-isomenthone	CA2
HBIN030934	(-)-isomenthone	CA1
HBIN030934	(-)-isomenthone	CA4
HBIN030934	(-)-isomenthone	CYP19A1
HBIN030934	(-)-isomenthone	NR1I3
HBIN030934	(-)-isomenthone	AR
HBIN030934	(-)-isomenthone	ADH1A
HBIN030934	(-)-isomenthone	CES1
HBIN030934	(-)-isomenthone	CES2
HBIN030934	(-)-isomenthone	ADH1C
HBIN030934	(-)-isomenthone	CTSK
HBIN032583	(l)-alpha-terpineol	AR
HBIN032583	(l)-alpha-terpineol	CYP19A1
HBIN032583	(l)-alpha-terpineol	CA2
HBIN032583	(l)-alpha-terpineol	CA1
HBIN032583	(l)-alpha-terpineol	CA4
HBIN032583	(l)-alpha-terpineol	TRPM8
HBIN032583	(l)-alpha-terpineol	CHRM2
HBIN032583	(l)-alpha-terpineol	SLC6A4
HBIN032583	(l)-alpha-terpineol	NR1H3
HBIN032583	(l)-alpha-terpineol	PTPN1
HBIN032583	(l)-alpha-terpineol	NR1I3
HBIN032583	(l)-alpha-terpineol	SREBF2
HBIN032583	(l)-alpha-terpineol	NPC1L1
HBIN032583	(l)-alpha-terpineol	BCHE
HBIN032583	(l)-alpha-terpineol	ESR1
HBIN032583	(l)-alpha-terpineol	SQLE
HBIN032583	(l)-alpha-terpineol	ACHE
HBIN032583	(l)-alpha-terpineol	CYP51A1
HBIN032583	(l)-alpha-terpineol	SLC6A2
HBIN032583	(l)-alpha-terpineol	DRD2
HBIN032583	(l)-alpha-terpineol	CYP17A1
HBIN032583	(l)-alpha-terpineol	ESR2
HBIN032583	(l)-alpha-terpineol	CYP2C19
HBIN032583	(l)-alpha-terpineol	NR3C2
HBIN033265	(r)-linalool	CA2
HBIN033265	(r)-linalool	CA1
HBIN033265	(r)-linalool	CA4
HBIN033265	(r)-linalool	TRPM8
HBIN033265	(r)-linalool	SQLE
HBIN033265	(r)-linalool	NR3C1
HBIN033265	(r)-linalool	PGR
HBIN033265	(r)-linalool	DRD2
HBIN033265	(r)-linalool	SIGMAR1
HBIN033440	L-menthone	CA2
HBIN033440	L-menthone	CA1
HBIN033440	L-menthone	CA4
HBIN033440	L-menthone	CYP19A1
HBIN033440	L-menthone	NR1I3
HBIN033440	L-menthone	AR
HBIN033440	L-menthone	ADH1A
HBIN033440	L-menthone	CES1
HBIN033440	L-menthone	CES2
HBIN033440	L-menthone	ADH1C
HBIN033440	L-menthone	CTSK
HBIN034745	Menthol	TRPM8
HBIN034745	Menthol	CA2
HBIN034745	Menthol	CA1
HBIN034745	Menthol	CA4
HBIN034745	Menthol	AR
HBIN034745	Menthol	SHH
HBIN034745	Menthol	ESR2
HBIN034745	Menthol	SHBG
HBIN034745	Menthol	ESR1
HBIN034745	Menthol	UGT2B7
HBIN034745	Menthol	CDC25A
HBIN034745	Menthol	CDC25B
HBIN034745	Menthol	HSD11B1
HBIN034745	Menthol	POLA1
HBIN034745	Menthol	NPC1L1
HBIN034745	Menthol	NR1I3
HBIN034745	Menthol	NR3C1
HBIN034745	Menthol	NR1H4
HBIN034745	Menthol	IDO1
HBIN041273	Pulegone	TRPA1
HBIN041273	Pulegone	FAAH
HBIN041273	Pulegone	TRPV1
HBIN041273	Pulegone	NR3C2
HBIN041273	Pulegone	NR3C1
HBIN041273	Pulegone	PGR
HBIN041273	Pulegone	SERPINA6
HBIN041273	Pulegone	SHBG
HBIN041273	Pulegone	NR1I2
HBIN041273	Pulegone	FABP1
HBIN041273	Pulegone	NR1I3
HBIN041273	Pulegone	SRD5A1
HBIN041273	Pulegone	CYP19A1
HBIN041273	Pulegone	ADH1A
HBIN041273	Pulegone	ADH1C
HBIN041273	Pulegone	SRD5A2
HBIN041273	Pulegone	CCR5
HBIN041273	Pulegone	PTGS1
HBIN047574	Uregit	AKR1B1
HBIN047574	Uregit	GSTA1
HBIN047574	Uregit	GSTP1
HBIN047574	Uregit	NOTUM
HBIN047574	Uregit	HCAR2
HBIN047574	Uregit	AKR1C3
HBIN047574	Uregit	AKR1C1
HBIN047574	Uregit	MAP3K8
HBIN047574	Uregit	CCNC
HBIN047574	Uregit	CDK8
HBIN047574	Uregit	MAPK10
HBIN047574	Uregit	OXER1
HBIN047574	Uregit	TBXAS1
HBIN047574	Uregit	TNNC1
HBIN047574	Uregit	TNNT2
HBIN047574	Uregit	TNNI3
HBIN047574	Uregit	SLC22A12
HBIN047574	Uregit	HSP90AA1
HBIN047574	Uregit	PTGS1
HBIN047574	Uregit	PTGS2
HBIN047574	Uregit	HAO1
HBIN047574	Uregit	GRK6
HBIN047574	Uregit	CISD1
HBIN047574	Uregit	SLC16A3
HBIN047574	Uregit	MPI
HBIN047574	Uregit	PHOSPHO1
HBIN047574	Uregit	APEX1
HBIN047574	Uregit	KDM3A
HBIN047574	Uregit	MMP13
HBIN047574	Uregit	MMP3
HBIN047574	Uregit	MMP9
HBIN047574	Uregit	MMP2
HBIN047574	Uregit	CSNK2A1
HBIN047574	Uregit	CSNK2A2
HBIN047574	Uregit	KDM4C
HBIN047574	Uregit	ACE
HBIN047574	Uregit	MME
HBIN047574	Uregit	ESR2
HBIN047574	Uregit	CHRNA4
HBIN047574	Uregit	CHRNB2
HBIN047574	Uregit	CDC25B
HBIN047574	Uregit	BCAT2
HBIN047574	Uregit	NR4A1
HBIN047574	Uregit	CA12
HBIN047574	Uregit	CA9
HBIN047574	Uregit	CXCL8
HBIN047574	Uregit	ITGAL
HBIN047574	Uregit	ICAM1
HBIN047574	Uregit	ITGB2
HBIN047574	Uregit	ACE2
HBIN047574	Uregit	TTR
HBIN047574	Uregit	SLC16A1
HBIN047574	Uregit	PIM1
HBIN047574	Uregit	CA1
HBIN047574	Uregit	GRM4
HBIN047574	Uregit	PLA2G4A
HBIN047574	Uregit	ECE1
HBIN047574	Uregit	CXCR2
HBIN047574	Uregit	DUSP3
HBIN047574	Uregit	ITGB1
HBIN047574	Uregit	ITGA2
HBIN047574	Uregit	SELE
HBIN047574	Uregit	AKR1A1
HBIN047574	Uregit	MMP12
HBIN047574	Uregit	MMP8
HBIN047574	Uregit	TNKS
HBIN047574	Uregit	KDM2B
HBIN047574	Uregit	PIM2
HBIN047574	Uregit	PTGER1
HBIN047574	Uregit	EGFR
HBIN047574	Uregit	PRKDC
HBIN047574	Uregit	PTGER3
HBIN047574	Uregit	DYRK1A
HBIN047574	Uregit	PPARA
HBIN047574	Uregit	GPR35
HBIN047574	Uregit	ITGA5
HBIN047574	Uregit	ITGA1
HBIN047574	Uregit	PTPRC
HBIN047574	Uregit	CTSA
HBIN047574	Uregit	EGLN1
HBIN047574	Uregit	IDE
HBIN047574	Uregit	CHRM1
HBIN047574	Uregit	AKR1B10
HBIN047574	Uregit	ITGAV
HBIN047574	Uregit	ITGB3
HBIN047574	Uregit	MTNR1A
HBIN047574	Uregit	PARP1
HBIN047574	Uregit	CDC25A
HBIN047574	Uregit	PARP2
HBIN047574	Uregit	CCKAR
HBIN047574	Uregit	CA2
HBIN047574	Uregit	ALOX5
HBIN047574	Uregit	LPAR3
HBIN047574	Uregit	LPAR1
HBIN047574	Uregit	PYGL
HBIN047574	Uregit	PYGM
HBIN047574	Uregit	TAS1R3
HBIN047574	Uregit	TAS1R1
HBIN048422	Xanthanoic acid	CXCL8
