# Supplementary material for: Integrative network pharmacology, transcriptomics, and molecular docking identify candidate Centella asiatica constituents and targets in neurodegenerative diseases
Source: PLoS One. 2026 Jul 31;21(7):e0354882. doi: 10.1371/journal.pone.0354882 (PMC13426974; doi:10.1371/journal.pone.0354882)
Supplement: S1 File — S2 Fig. ROC analysis of machine-learning-prioritized hub genes and the multigene model in Alzheimer’s disease. S3 Fig. ROC analysis of machine-learning-prioritized hub genes and the multigene model in Huntington’s disease. S1 Table. Representative CB-Dock2 docking outputs and repeat-submission concordance. S2 Table. Complete CB-Dock2 candidate-cavity outputs for all ligand–target pairs. S3 Table. Source publications, tissue provenance and original ethics and consent information for the GEO datasets. S4 Table. Candidate C. asiatica constituents and predicted targets. S5 Table. ROC performance of machine-learning-prioritized hub genes and multigene models. (ZIP) [file pone.0354882.s001.zip › S5 Table.xlsx]

## Sheet: S5 Table
S5 Table: ROC performance of machine-learning-prioritized hub genes and multigene models.
Disease	Cohort	Dataset accession	Tissue / brain region	Model type	Gene(s)	Analysis setting	AUC	95% CI lower	95% CI upper	95% CI
PD	Discovery	Merge (GSE20163/GSE20164/GSE26927)	Substantia nigra	Single-gene ROC	PSEN2	Discovery apparent ROC	0.878	0.778916	0.976329	0.779–0.976
PD	Discovery	Merge (GSE20163/GSE20164/GSE26927)	Substantia nigra	Single-gene ROC	MAPK8	Discovery apparent ROC	0.907	0.816536	0.99815	0.817–0.998
PD	Discovery	Merge (GSE20163/GSE20164/GSE26927)	Substantia nigra	Single-gene ROC	SLC6A3	Discovery apparent ROC	0.925	0.836491	1	0.836–1.000
PD	Discovery	Merge (GSE20163/GSE20164/GSE26927)	Substantia nigra	Single-gene ROC	TH	Discovery apparent ROC	0.942	0.881988	1	0.882–1.000
PD	Discovery	Merge (GSE20163/GSE20164/GSE26927)	Substantia nigra	Single-gene ROC	CCKAR	Discovery apparent ROC	0.851	0.743497	0.9593	0.743–0.959
PD	Independent validation	GSE7621	Substantia nigra	Single-gene ROC	PSEN2	Independent validation ROC	0.854	0.694681	1	0.695–1.000
PD	Independent validation	GSE7621	Substantia nigra	Single-gene ROC	MAPK8	Independent validation ROC	0.847	0.660806	1	0.661–1.000
PD	Independent validation	GSE7621	Substantia nigra	Single-gene ROC	SLC6A3	Independent validation ROC	0.896	0.77417	1	0.774–1.000
PD	Independent validation	GSE7621	Substantia nigra	Single-gene ROC	TH	Independent validation ROC	0.875	0.736686	1	0.737–1.000
PD	Independent validation	GSE7621	Substantia nigra	Single-gene ROC	CCKAR	Independent validation ROC	0.812	0.643329	0.981671	0.643–0.982
PD	Discovery CV	Merge (GSE20163/GSE20164/GSE26927)	Substantia nigra	Ridge multigene model	CCKAR; MAPK8; PSEN2; SLC6A3; TH	Five-fold cross-validation	0.988	0.965	1	0.965–1.000
PD	External validation	GSE7621	Substantia nigra	Ridge multigene model	CCKAR; MAPK8; PSEN2; SLC6A3; TH	External validation	0.965	0.892	1	0.892–1.000
AD	Discovery	Merge (GSE5281/GSE36980)	Hippocampus	Single-gene ROC	PIK3CA	Discovery apparent ROC	0.967	0.900963	1	0.901–1.000
AD	Discovery	Merge (GSE5281/GSE36980)	Hippocampus	Single-gene ROC	PGK1	Discovery apparent ROC	0.849	0.718614	0.979596	0.719–0.980
AD	Discovery	Merge (GSE5281/GSE36980)	Hippocampus	Single-gene ROC	APP	Discovery apparent ROC	0.987	0.960176	1	0.960–1.000
AD	Discovery	Merge (GSE5281/GSE36980)	Hippocampus	Single-gene ROC	TTR	Discovery apparent ROC	0.678	0.506847	0.848652	0.507–0.849
AD	Independent validation	GSE118553	Validation brain region used in GSE118553	Single-gene ROC	PIK3CA	Independent validation ROC	0.753	0.626802	0.879955	0.627–0.880
AD	Independent validation	GSE118553	Validation brain region used in GSE118553	Single-gene ROC	PGK1	Independent validation ROC	0.716	0.575413	0.857019	0.575–0.857
AD	Independent validation	GSE118553	Validation brain region used in GSE118553	Single-gene ROC	APP	Independent validation ROC	0.798	0.687668	0.909179	0.688–0.909
AD	Independent validation	GSE118553	Validation brain region used in GSE118553	Single-gene ROC	TTR	Independent validation ROC	0.783	0.663444	0.901871	0.663–0.902
AD	Discovery CV	Merge (GSE5281/GSE36980)	Hippocampus	Ridge multigene model	APP; PGK1; PIK3CA; TTR	Five-fold cross-validation	1	1	1	1.000–1.000
AD	External validation	GSE118553	Validation brain region used in GSE118553	Ridge multigene model	APP; PGK1; PIK3CA; TTR	External validation	0.93	0.865	0.995	0.865–0.995
HD	Discovery	GSE64810	Cerebral/prefrontal cortex	Single-gene ROC	TH	Discovery apparent ROC	0.744	0.617386	0.870369	0.617–0.870
HD	Discovery	GSE64810	Cerebral/prefrontal cortex	Single-gene ROC	CHRND	Discovery apparent ROC	0.771	0.657108	0.885749	0.657–0.886
HD	Discovery	GSE64810	Cerebral/prefrontal cortex	Single-gene ROC	HSP90AA1	Discovery apparent ROC	0.965	0.914895	1	0.915–1.000
HD	Discovery	GSE64810	Cerebral/prefrontal cortex	Single-gene ROC	PRKCQ	Discovery apparent ROC	0.769	0.65048	0.888296	0.650–0.888
HD	Independent validation	GSE33000	Prefrontal cortex	Single-gene ROC	TH	Independent validation ROC	0.842	0.795595	0.888044	0.796–0.888
HD	Independent validation	GSE33000	Prefrontal cortex	Single-gene ROC	CHRND	Independent validation ROC	0.622	0.560937	0.683982	0.561–0.684
HD	Independent validation	GSE33000	Prefrontal cortex	Single-gene ROC	HSP90AA1	Independent validation ROC	0.841	0.796451	0.884753	0.796–0.885
HD	Independent validation	GSE33000	Prefrontal cortex	Single-gene ROC	PRKCQ	Independent validation ROC	0.808	0.760143	0.855744	0.760–0.856
HD	Discovery CV	GSE64810	Cerebral/prefrontal cortex	Ridge multigene model	CHRND; HSP90AA1; PRKCQ; TH	Five-fold cross-validation	0.976	0.942	1	0.942–1.000
HD	External validation	GSE33000	Prefrontal cortex	Ridge multigene model	CHRND; HSP90AA1; PRKCQ; TH	External validation	0.908	0.874	0.941	0.874–0.941
